# Supplementary material for: In Vitro Sperm–Epididymosomes Interaction Immediately Before Fertilization Changes Sperm Fertility Potential
Source: Andrology. 2026 May 29;14(6):1757–70. doi: 10.1111/andr.70267 (PMC13432530; doi:10.1111/andr.70267)
Supplement: Supplementary file 5 — Supporting File 5: andr70267‐sup‐0005‐SuppMat.xlsx [file ANDR-14-1757-s001.xlsx]

## Sheet: List of target genes
Used cow dataset in TargetScan Platform
	miR-935: 2863 target transcripts		miR-421: 417 target transcripts		miR-935 + miR-421
	ENST00000400102	AF131215.5	ENST00000354619	ERO1LB	ENST00000400102
	ENST00000481445	COX7B	ENST00000261844	FAM214A	ENST00000481445
	ENST00000379665	OR6C65	ENST00000284320	TOMM70A	ENST00000379665
	ENST00000322583	PRR18	ENST00000263168	CAPZA1	ENST00000322583
	ENST00000372390	TSC22D3	ENST00000409011	GEMIN6	ENST00000372390
	ENST00000566854	CTD-3203P2.2	ENST00000334598	INO80C	ENST00000566854
	ENST00000444761	MCFD2	ENST00000371036	SGIP1	ENST00000444761
	ENST00000450908	KBTBD4	ENST00000297273	CASD1	ENST00000450908
	ENST00000444362	RP4-758J18.2	ENST00000588783	METTL23	ENST00000444362
	ENST00000370081	COX7A2	ENST00000379607	EIF1AX	ENST00000370081
	ENST00000391403	CTAGE1	ENST00000399933	KIAA2026	ENST00000391403
	ENST00000551650	RP11-650K20.3	ENST00000265343	AFF4	ENST00000551650
	ENST00000255224	SYT4	ENST00000504360	BEND4	ENST00000255224
	ENST00000291759	LILRA4	ENST00000360476	NMB	ENST00000291759
	ENST00000306621	CXCL11	ENST00000343115	RDX	ENST00000306621
	ENST00000299565	CHRNA5	ENST00000378781	KIAA0226L	ENST00000299565
	ENST00000368407	EFNA1	ENST00000354817	FAR1	ENST00000368407
	ENST00000380473	TEX26	ENST00000541284	CNOT4	ENST00000380473
	ENST00000514988	AC145676.2	ENST00000064724	CLDN11	ENST00000514988
	ENST00000570195	CMC2	ENST00000335007	PPP1CC	ENST00000570195
	ENST00000301633	BIRC5	ENST00000271526	PRCC	ENST00000301633
	ENST00000409799	CAPS2	ENST00000341426	NADK	ENST00000409799
	ENST00000565975	SPNS1	ENST00000399639	SYT14	ENST00000565975
	ENST00000443824	CTPS2	ENST00000328656	KCNJ15	ENST00000443824
	ENST00000378108	AC006486.1	ENST00000265840	ELMOD1	ENST00000378108
	ENST00000456523	FGF5	ENST00000397624	MEIS2	ENST00000456523
	ENST00000304519	C8orf74	ENST00000311417	ZMAT3	ENST00000304519
	ENST00000316156	MAP7D1	ENST00000304916	FAM84B	ENST00000316156
	ENST00000237264	TBPL1	ENST00000502374	PACRGL	ENST00000237264
	ENST00000266970	CDK2	ENST00000486971	C3orf38	ENST00000266970
	ENST00000368323	RIT1	ENST00000456692	RASA1	ENST00000368323
	ENST00000554908	GMFB	ENST00000297592	RAD54B	ENST00000554908
	ENST00000566620	CDH13	ENST00000314397	NHP2	ENST00000566620
	ENST00000258733	GPNMB	ENST00000371485	CEP55	ENST00000258733
	ENST00000233146	MSH2	ENST00000355812	ZNF638	ENST00000233146
	ENST00000311469	COQ2	ENST00000264664	FGF10	ENST00000311469
	ENST00000371920	LUZP4	ENST00000357749	CHM	ENST00000371920
	ENST00000548125	C12orf23	ENST00000260327	CTDSPL2	ENST00000548125
	ENST00000340438	GSPT2	ENST00000602452	MEI4	ENST00000340438
	ENST00000406397	VSNL1	ENST00000253401	ARHGEF9	ENST00000406397
	ENST00000540144	HIST1H3C	ENST00000358373	GRM8	ENST00000540144
	ENST00000544379	TOMM5	ENST00000321110	ZCCHC5	ENST00000544379
	ENST00000389805	SQSTM1	ENST00000447325	NCBP2	ENST00000389805
	ENST00000211936	ZNF184	ENST00000394264	FAM122A	ENST00000211936
	ENST00000380542	NAP1L4	ENST00000254457	LHX1	ENST00000380542
	ENST00000260130	SDCBP	ENST00000331320	MTA1	ENST00000260130
	ENST00000499227	RP11-382J12.1	ENST00000515820	NKX6-1	ENST00000499227
	ENST00000527246	PBOV1	ENST00000220446	BMF	ENST00000527246
	ENST00000302085	SMAD1	ENST00000277942	NPFFR1	ENST00000302085
	ENST00000354268	SMARCAD1	ENST00000366997	LPGAT1	ENST00000354268
	ENST00000395044	VDAC1	ENST00000374274	SNX12	ENST00000395044
	ENST00000446344	FLJ00104	ENST00000373018	FRS3	ENST00000446344
	ENST00000265441	WNT2	ENST00000311212	ZNF706	ENST00000265441
	ENST00000477084	FAM120C	ENST00000341776	JARID2	ENST00000477084
	ENST00000321442	SFXN1	ENST00000335585	PPP2R2C	ENST00000321442
	ENST00000261749	ZFAND6	ENST00000337714	AKAP1	ENST00000261749
	ENST00000372571	FOXJ3	ENST00000379044	ARX	ENST00000372571
	ENST00000326047	KIF15	ENST00000421080	HAUS7	ENST00000326047
	ENST00000396271	ACBD5	ENST00000278590	ZC3H12C	ENST00000396271
	ENST00000417640	NECAB1	ENST00000609438	GPRIN3	ENST00000417640
	ENST00000263851	IL7	ENST00000295238	CCNT2	ENST00000263851
	ENST00000341567	TMEM248	ENST00000309993	MSL2	ENST00000341567
	ENST00000411986	CTH	ENST00000335670	RORA	ENST00000411986
	ENST00000481551	RBM48	ENST00000272438	TEX261	ENST00000481551
	ENST00000226730	IL2	ENST00000394228	NDUFC1	ENST00000226730
	ENST00000356215	RP11-366L20.2	ENST00000434724	GSPT1	ENST00000356215
	ENST00000543152	C16orf62	ENST00000376131	FGF14	ENST00000543152
	ENST00000374994	TGFBR1	ENST00000333991	APAF1	ENST00000374994
	ENST00000381809	AK3	ENST00000367012	SERTAD4	ENST00000381809
	ENST00000545604	SLCO1C1	ENST00000454497	OTUD4	ENST00000545604
	ENST00000380055	LRRC19	ENST00000244930	SCGB2A1	ENST00000380055
	ENST00000247461	CANX	ENST00000395907	AURKA	ENST00000247461
	ENST00000300145	XRCC6BP1	ENST00000264711	DNAJC27	ENST00000300145
	ENST00000357901	ZNF441	ENST00000323372	PIPOX	ENST00000357901
	ENST00000216807	BRMS1L	ENST00000449193	SKIDA1	ENST00000216807
	ENST00000380123	LETMD1	ENST00000253814	NDFIP1	ENST00000380123
	ENST00000517973	GPX3	ENST00000268616	ZCCHC14	ENST00000517973
	ENST00000508305	ARAP3	ENST00000361033	TMEM239	ENST00000508305
	ENST00000370640	C10orf62	ENST00000219439	HSDL1	ENST00000370640
	ENST00000594035	C19orf44	ENST00000369486	IGSF3	ENST00000594035
	ENST00000402038	PARG	ENST00000380142	CDKN2B	ENST00000402038
	ENST00000240488	MND1	ENST00000476217	SSR3	ENST00000240488
	ENST00000291182	ZNF235	ENST00000546500	HNRNPA1	ENST00000291182
	ENST00000377244	SNX15	ENST00000280527	CRIM1	ENST00000377244
	ENST00000358531	ARHGAP19	ENST00000371045	PDE4B	ENST00000358531
	ENST00000319445	CCDC102B	ENST00000321358	YBX1	ENST00000319445
	ENST00000396376	SNX10	ENST00000284073	MSI2	ENST00000396376
	ENST00000341689	TMEM202	ENST00000373204	AGO1	ENST00000341689
	ENST00000258457	C2orf49	ENST00000370944	ANKRD13C	ENST00000258457
	ENST00000322110	OR51F2	ENST00000254976	SNAP25	ENST00000322110
	ENST00000373059	RSPO1	ENST00000233055	WDFY1	ENST00000373059
	ENST00000371199	XIAP	ENST00000244745	SOX4	ENST00000371199
	ENST00000275954	TMEM47	ENST00000455502	GNGT1	ENST00000275954
	ENST00000531316	C11orf63	ENST00000554924	ISCA2	ENST00000531316
	ENST00000341377	NRG1	ENST00000392127	QKI	ENST00000341377
	ENST00000519948	ATXN7L3B	ENST00000301785	HNRNPUL2	ENST00000519948
	ENST00000554161	RP11-1070N10.3	ENST00000356692	PPP4R2	ENST00000554161
	ENST00000237937	ZFAND5	ENST00000394806	C16orf87	ENST00000237937
	ENST00000264864	PI4K2B	ENST00000373783	ADO	ENST00000264864
	ENST00000316836	PNMA1	ENST00000434704	DLX3	ENST00000316836
	ENST00000396577	SLC12A1	ENST00000447750	GDI1	ENST00000396577
	ENST00000595203	AL031663.2	ENST00000375871	CDK20	ENST00000595203
	ENST00000563744	GABARAPL2	ENST00000259883	PGBD1	ENST00000563744
	ENST00000299340	CYYR1	ENST00000542278	PIGA	ENST00000299340
	ENST00000512783	PCBD2	ENST00000396516	ZC3H7A	ENST00000512783
	ENST00000370667	SAMD13	ENST00000361891	ILF2	ENST00000370667
	ENST00000334194	CYP4Z1	ENST00000545170	ATXN3	ENST00000334194
	ENST00000326474	C3orf80	ENST00000507386	JAKMIP2	ENST00000326474
	ENST00000369290	CD160	ENST00000396418	PKIA	ENST00000369290
	ENST00000342032	PPP1R17	ENST00000263672	SPCS2	ENST00000342032
	ENST00000369454	RAB39B	ENST00000491143	ONECUT2	ENST00000369454
	ENST00000290649	AMFR	ENST00000396821	DDX17	ENST00000290649
	ENST00000261708	UTP6	ENST00000471115	C1orf52	ENST00000261708
	ENST00000355637	RBFOX1	ENST00000238789	ATAD2B	ENST00000355637
	ENST00000330943	SNX20	ENST00000545675	SEPHS1	ENST00000330943
	ENST00000392455	CCDC50	ENST00000249064	CCDC117	ENST00000392455
	ENST00000373783	ADO	ENST00000328252	PAPPA	ENST00000373783
	ENST00000304391	PTCHD2	ENST00000216297	SUPT16H	ENST00000304391
	ENST00000270162	SIK1	ENST00000265085	CPEB4	ENST00000270162
	ENST00000272641	NXPH2	ENST00000275493	EGFR	ENST00000272641
	ENST00000260276	C11orf1	ENST00000358602	ANKRD17	ENST00000260276
	ENST00000321037	ENPP4	ENST00000315930	FGF13	ENST00000321037
	ENST00000357525	PLN	ENST00000310015	SP3	ENST00000357525
	ENST00000295622	C3orf30	ENST00000292782	DCUN1D1	ENST00000295622
	ENST00000395905	LRRC2	ENST00000288828	WIPI2	ENST00000395905
	ENST00000295113	FRZB	ENST00000228741	ELK3	ENST00000295113
	ENST00000296978	TMEM200A	ENST00000269097	G6PC3	ENST00000296978
	ENST00000379277	TMEM230	ENST00000359866	DDA1	ENST00000379277
	ENST00000229330	HCFC2	ENST00000406396	KDSR	ENST00000229330
	ENST00000295958	SMIM14	ENST00000566423	ARPP19	ENST00000295958
	ENST00000371719	HTR7	ENST00000280154	PDCD4	ENST00000371719
	ENST00000526148	EIF4G2	ENST00000418710	SP8	ENST00000526148
	ENST00000318584	FKRP	ENST00000392477	NCOA7	ENST00000318584
	ENST00000458276	ABHD5	ENST00000441463	PDK3	ENST00000458276
	ENST00000377654	TCTN1	ENST00000267890	TTBK2	ENST00000377654
	ENST00000357460	HOMEZ	ENST00000257600	DTX1	ENST00000357460
	ENST00000325366	C5orf22	ENST00000374980	EIF2S2	ENST00000325366
	ENST00000221561	AES	ENST00000312938	ZBTB11	ENST00000221561
	ENST00000371413	LGI1	ENST00000331968	PRKD1	ENST00000371413
	ENST00000514116	ROPN1B	ENST00000400198	ARGLU1	ENST00000514116
	ENST00000378512	RER1	ENST00000394339	SPRY1	ENST00000378512
	ENST00000296257	SENP2	ENST00000236877	SLC8A2	ENST00000296257
	ENST00000376736	RFK	ENST00000344721	NR3C2	ENST00000376736
	ENST00000499914	TWF2	ENST00000295974	APBB2	ENST00000499914
	ENST00000409746	PSTPIP2	ENST00000252321	KCNA5	ENST00000409746
	ENST00000368531	TPM3	ENST00000397354	BCOR	ENST00000368531
	ENST00000420826	SUMO2	ENST00000371244	PRKAA2	ENST00000420826
	ENST00000205890	MYO15A	ENST00000240922	NAA50	ENST00000205890
	ENST00000371586	CC2D1B	ENST00000298472	SLC18A2	ENST00000371586
	ENST00000332958	RFX6	ENST00000367094	TULP4	ENST00000332958
	ENST00000554924	ISCA2	ENST00000373433	RPRD1B	ENST00000554924
	ENST00000409280	C7orf31	ENST00000602300	HNRNPDL	ENST00000409280
	ENST00000361183	CAPZA2	ENST00000378053	FLRT3	ENST00000361183
	ENST00000358397	ESRP1	ENST00000357668	ASAP1	ENST00000358397
	ENST00000358196	GAD1	ENST00000396677	RIC3	ENST00000358196
	ENST00000296641	F2RL2	ENST00000238714	PAPOLG	ENST00000296641
	ENST00000379153	CD83	ENST00000326587	MAGED1	ENST00000379153
	ENST00000432382	CTC-349C3.1	ENST00000327419	C11orf87	ENST00000432382
	ENST00000450751	CPEB1	ENST00000258886	IREB2	ENST00000450751
	ENST00000229270	TPI1	ENST00000334414	PTPRB	ENST00000229270
	ENST00000243997	ATP5E	ENST00000374417	RASSF4	ENST00000243997
	ENST00000375713	RP11-65D24.2	ENST00000375437	SCN2A	ENST00000375713
	ENST00000241502	FYTTD1	ENST00000422090	NUP62	ENST00000241502
	ENST00000373816	GMEB1	ENST00000504123	CNOT6L	ENST00000373816
	ENST00000366838	SRP9	ENST00000374139	DRGX	ENST00000366838
	ENST00000160827	KIF22	ENST00000354725	SND1	ENST00000160827
	ENST00000303407	BRD3	ENST00000357992	ELK4	ENST00000303407
	ENST00000309739	RND1	ENST00000340553	FOXN2	ENST00000309739
	ENST00000305988	ADRB2	ENST00000409003	SAMD12	ENST00000305988
	ENST00000399242	AC104472.1	ENST00000340857	H1F0	ENST00000399242
	ENST00000454189	GPM6B	ENST00000258962	SRSF1	ENST00000454189
	ENST00000396847	TRIM5	ENST00000375661	LSM2	ENST00000396847
	ENST00000331079	PRMT3	ENST00000253458	GSE1	ENST00000331079
	ENST00000439374	CDC42SE1	ENST00000316170	GCNT2	ENST00000439374
	ENST00000373765	MATN1	ENST00000528567	INSC	ENST00000373765
	ENST00000222120	RAB3D	ENST00000488550	MEIS1	ENST00000222120
	ENST00000415912	ECE1	ENST00000422440	SLC25A12	ENST00000415912
	ENST00000369557	SLC35A1	ENST00000288266	APPL1	ENST00000369557
	ENST00000392665	KCNJ1	ENST00000395965	FAM172A	ENST00000392665
	ENST00000361309	CD47	ENST00000372648	TBC1D13	ENST00000361309
	ENST00000370452	SMAP1	ENST00000397457	BLOC1S5	ENST00000370452
	ENST00000381237	SLC39A14	ENST00000531224	BCLAF1	ENST00000381237
	ENST00000405876	TCHP	ENST00000276201	UPF3B	ENST00000405876
	ENST00000292894	THAP8	ENST00000606080	FRK	ENST00000292894
	ENST00000572834	DERL2	ENST00000399848	LDLRAD4	ENST00000572834
	ENST00000378509	SLC35B4	ENST00000376896	RORB	ENST00000378509
	ENST00000338625	SLC25A15	ENST00000448238	NIPBL	ENST00000338625
	ENST00000393643	WDR17	ENST00000239231	PANK3	ENST00000393643
	ENST00000254072	KRTAP9-8	ENST00000357430	ACSL3	ENST00000254072
	ENST00000394054	NFKBIZ	ENST00000575801	NXN	ENST00000394054
	ENST00000382303	KANK1	ENST00000332674	MXI1	ENST00000382303
	ENST00000374005	FGR	ENST00000377200	PTAR1	ENST00000374005
	ENST00000445861	PAPPA-AS1	ENST00000230882	GHR	ENST00000445861
	ENST00000019103	SCTR	ENST00000545314	AK4	ENST00000019103
	ENST00000392766	ZBBX	ENST00000249363	LRRC4	ENST00000392766
	ENST00000371994	MINPP1	ENST00000226004	DUSP3	ENST00000371994
	ENST00000078527	PIGV	ENST00000286548	GNAQ	ENST00000078527
	ENST00000521776	UTP14C	ENST00000222753	HOXA13	ENST00000521776
	ENST00000326397	RWDD4	ENST00000339284	SH2D4B	ENST00000326397
	ENST00000261182	NAP1L1	ENST00000296026	CXCL3	ENST00000261182
	ENST00000415061	RDH13	ENST00000544596	ABCA13	ENST00000415061
	ENST00000544455	BRCA2	ENST00000424459	GPBP1	ENST00000544455
	ENST00000355812	ZNF638	ENST00000342449	BRWD1	ENST00000355812
	ENST00000508956	KY	ENST00000420886	SBNO1	ENST00000508956
	ENST00000368801	HRNR	ENST00000469044	ARMC8	ENST00000368801
	ENST00000443676	ZNF705B	ENST00000373479	RNF8	ENST00000443676
	ENST00000349714	UQCC1	ENST00000316157	LARP4B	ENST00000349714
	ENST000003097941	NARF	ENST00000512055	CPNE4	ENST000003097941
	ENST00000409558	VPS54	ENST00000430430	ZBTB10	ENST00000409558
	ENST00000280346	DLAT	ENST00000330619	ZNF470	ENST00000280346
	ENST00000296506	SCRG1	ENST00000302536	VAT1L	ENST00000296506
	ENST00000445907	CHRM2	ENST00000237937	ZFAND5	ENST00000445907
	ENST00000374323	SYT15	ENST00000325718	MLLT6	ENST00000374323
	ENST00000305626	RAB33B	ENST00000453514	PAPD4	ENST00000305626
	ENST00000322157	NPEPPS	ENST00000298573	DUSP16	ENST00000322157
	ENST00000286307	LSM11	ENST00000418596	FAM126B	ENST00000286307
	ENST00000368836	METTL10	ENST00000375664	WAC	ENST00000368836
	ENST00000295924	TIPARP	ENST00000360768	VKORC1L1	ENST00000295924
	ENST00000306730	AVEN	ENST00000409236	AFF3	ENST00000306730
	ENST00000330540	CD86	ENST00000367080	PFKFB2	ENST00000330540
	ENST00000222567	TWISTNB	ENST00000358746	TTC37	ENST00000222567
	ENST00000281496	VWA8	ENST00000286614	MMP16	ENST00000281496
	ENST00000272217	ARL8A	ENST00000321505	KIAA1549L	ENST00000272217
	ENST00000527436	ZSCAN9	ENST00000328528	MITF	ENST00000527436
	ENST00000524352	SCARA5	ENST00000316851	NCAM1	ENST00000524352
	ENST00000367002	RD3	ENST00000265165	LEF1	ENST00000367002
	ENST00000332070	PHF6	ENST00000158149	C17orf85	ENST00000332070
	ENST00000361970	CCDC152	ENST00000257749	BACH2	ENST00000361970
	ENST00000334351	PNRC2	ENST00000394196	CHD2	ENST00000334351
	ENST00000588883	ZNF226	ENST00000373812	YTHDF2	ENST00000588883
	ENST00000217652	MYL12A	ENST00000299638	POLR2M	ENST00000217652
	ENST00000350881	THBS4	ENST00000225388	NUFIP2	ENST00000350881
	ENST00000370445	BARHL2	ENST00000457153	SYT1	ENST00000370445
	ENST00000370756	PTGFR	ENST00000261491	DGKH	ENST00000370756
	ENST00000280098	SPOPL	ENST00000448150	RASAL2	ENST00000280098
	ENST00000278865	MS4A3	ENST00000297109	SAP30L	ENST00000278865
	ENST00000600245	ZNF574	ENST00000254977	BTBD3	ENST00000600245
	ENST00000577809	C17orf75	ENST00000399799	ROCK1	ENST00000577809
	ENST00000314040	AL033381.1	ENST00000537348	KNTC1	ENST00000314040
	ENST00000409907	IQCA1	ENST00000480945	DDI2	ENST00000409907
	ENST00000374647	IKBKAP	ENST00000262839	TRPC5	ENST00000374647
	ENST00000370830	BMP5	ENST00000381655	ATP8A2	ENST00000370830
	ENST00000381396	CCP110	ENST00000532317	PICALM	ENST00000381396
	ENST00000557471	PAPOLA	ENST00000232461	GNAT1	ENST00000557471
	ENST00000370986	GADD45A	ENST00000265563	PRKAR2A	ENST00000370986
	ENST00000328439	MYT1	ENST00000379687	CXorf23	ENST00000328439
	ENST00000497933	LRRC55	ENST00000425241	NR2C2	ENST00000497933
	ENST00000454682	NACA	ENST00000366844	ENAH	ENST00000454682
	ENST00000433363	SLC13A5	ENST00000266659	GLIPR1	ENST00000433363
	ENST00000553127	SPATS2	ENST00000309495	ZNF654	ENST00000553127
	ENST00000358430	TXLNB	ENST00000548567	CS	ENST00000358430
	ENST00000296734	GPX8	ENST00000265713	KAT6A	ENST00000296734
	ENST00000234827	TCEANC2	ENST00000367498	IVNS1ABP	ENST00000234827
	ENST00000402361	PQLC3	ENST00000426077	TMEM185B	ENST00000402361
	ENST00000376573	PIP4K2A	ENST00000273221	IQSEC1	ENST00000376573
	ENST00000607453	RP11-156E8.1	ENST00000371322	CUL4B	ENST00000607453
	ENST00000276681	MAL2	ENST00000083182	APPBP2	ENST00000276681
	ENST00000330793	CD300C	ENST00000261798	CSNK1A1	ENST00000330793
	ENST00000295770	STT3B	ENST00000397621	FBXL16	ENST00000295770
	ENST00000287461	ZNF689	ENST00000392438	OPA1	ENST00000287461
	ENST00000294117	GNG3	ENST00000277225	ZNF462	ENST00000294117
	ENST00000552421	YLPM1	ENST00000339865	USP47	ENST00000552421
	ENST00000374919	SPIN3	ENST00000574590	KANSL1	ENST00000374919
	ENST00000238146	DDX55	ENST00000264433	FNIP2	ENST00000238146
	ENST00000368961	CD164	ENST00000264951	XRN1	ENST00000368961
	ENST00000551765	GATC	ENST00000263918	STRN	ENST00000551765
	ENST00000576436	RPS15A	ENST00000426548	GJC1	ENST00000576436
	ENST00000372625	TCEAL1	ENST00000494481	C3orf14	ENST00000372625
	ENST00000491148	CPB1	ENST00000244221	PAIP2B	ENST00000491148
	ENST00000539115	ZFX	ENST00000343255	SRSF10	ENST00000539115
	ENST00000360824	CASC4	ENST00000328205	LIN9	ENST00000360824
	ENST00000282406	PLEKHH2	ENST00000295851	ABI2	ENST00000282406
	ENST00000272638	UBXN4	ENST00000376718	PRUNE2	ENST00000272638
	ENST00000264441	PCYOX1	ENST00000373087	ZC3H12A	ENST00000264441
	ENST00000332160	METTL7A	ENST00000542120	TBC1D30	ENST00000332160
	ENST00000598970	DKFZP434E1119	ENST00000334256	KPNA4	ENST00000598970
	ENST00000263801	TP53BP1	ENST00000425103	KIAA0232	ENST00000263801
	ENST00000431317	ARID4A	ENST00000262215	ARFGEF1	ENST00000431317
	ENST00000391828	NLRP3	ENST00000538489	UHMK1	ENST00000391828
	ENST00000312352	PFKM	ENST00000473989	UBN2	ENST00000312352
	ENST00000302392	TMEM42	ENST00000529032	C11orf30	ENST00000302392
	ENST00000369981	MYO6	ENST00000394106	CMTM4	ENST00000369981
	ENST00000464850	ZFP1	ENST00000313624	EPSTI1	ENST00000464850
	ENST00000394095	SENP7	ENST00000584396	VEZF1	ENST00000394095
	ENST00000400794	WDR47	ENST00000336126	PCGF5	ENST00000400794
	ENST00000449193	SKIDA1	ENST00000395862	ATP6V1C1	ENST00000449193
	ENST00000453958	ZFYVE27	ENST00000326682	NPHP3	ENST00000453958
	ENST00000266732	TMPO	ENST00000370872	CRYZ	ENST00000266732
	ENST00000552491	LIMA1	ENST00000411986	CTH	ENST00000552491
	ENST00000488300	RNF182	ENST00000394253	USP49	ENST00000488300
	ENST00000230461	TMEM30A	ENST00000263579	DCPS	ENST00000230461
	ENST00000298743	GAS1	ENST00000265073	SUB1	ENST00000298743
	ENST00000282999	SRP19	ENST00000336349	SPTY2D1	ENST00000282999
	ENST00000372677	BEX2	ENST00000341695	PPA2	ENST00000372677
	ENST00000594814	LRIT3	ENST00000369244	FBXL4	ENST00000594814
	ENST00000378142	GPR34	ENST00000523629	RUNX1T1	ENST00000378142
	ENST00000267202	VPS37B	ENST00000370767	FUBP1	ENST00000267202
	ENST00000370648	BRS3	ENST00000374574	BMPR2	ENST00000370648
	ENST00000403444	CEACAM1	ENST00000394752	SFMBT1	ENST00000403444
	ENST00000313708	EBF1	ENST00000223398	CLIP2	ENST00000313708
	ENST00000285518	AGPAT5	ENST00000244769	ATXN1	ENST00000285518
	ENST00000359660	FBXL17	ENST00000409947	MAP3K2	ENST00000359660
	ENST00000535679	SULT6B1	ENST00000437099	GAS7	ENST00000535679
	ENST00000307602	HOOK3	ENST00000354300	PPTC7	ENST00000307602
	ENST00000552857	TARBP2	ENST00000266069	GID8	ENST00000552857
	ENST00000356990	RNF19B	ENST00000262291	VMP1	ENST00000356990
	ENST00000551806	AL021546.6	ENST00000262126	ANKRD12	ENST00000551806
	ENST00000527786	FLI1	ENST00000362063	ZNF652	ENST00000527786
	ENST00000337147	EZR	ENST00000401695	RPS14	ENST00000337147
	ENST00000326505	B3GNT5	ENST00000374199	PRPF4	ENST00000326505
	ENST00000299866	TVP23A	ENST00000296464	HSPA4L	ENST00000299866
	ENST00000373173	APOOL	ENST00000277570	PROSER2	ENST00000373173
	ENST00000338483	MAFF	ENST00000464356	MEF2D	ENST00000338483
	ENST00000345429	MBNL2	ENST00000610180	NAA60	ENST00000345429
	ENST00000448504	ARSG	ENST00000257290	PDGFRA	ENST00000448504
	ENST00000437042	RARB	ENST00000319380	UBE2O	ENST00000437042
	ENST00000521467	RP11-383H13.1	ENST00000423902	CHD7	ENST00000521467
	ENST00000334077	TAL2	ENST00000536657	WASF2	ENST00000334077
	ENST00000361686	ST6GAL2	ENST00000393979	RBM14	ENST00000361686
	ENST00000388913	FAM83H	ENST00000519824	FAM49B	ENST00000388913
	ENST00000548411	BICD1	ENST00000441549	PDPK1	ENST00000548411
	ENST00000427057	PARP11	ENST00000378004	ARHGAP26	ENST00000427057
	ENST00000280333	DOCK1	ENST00000569156	ABAT	ENST00000280333
	ENST00000274031	SETD7	ENST00000305123	IRS1	ENST00000274031
	ENST00000300091	C18orf54	ENST00000264414	CUL3	ENST00000300091
	ENST00000585916	PIAS2	ENST00000521485	SNAP91	ENST00000585916
	ENST00000544871	C12orf66	ENST00000360003	MCMBP	ENST00000544871
	ENST00000378017	MTSS1	ENST00000327892	TUBB	ENST00000378017
	ENST00000509059	SPEF2	ENST00000397575	NFIB	ENST00000509059
	ENST00000227756	GALNT18	ENST00000513973	PGM3	ENST00000227756
	ENST00000370247	BCAR3	ENST00000311172	FCHSD2	ENST00000370247
	ENST00000441535	FMO2	ENST00000290551	BTG2	ENST00000441535
	ENST00000357692	MIER1	ENST00000223341	URGCP	ENST00000357692
	ENST00000297185	HSPA9	ENST00000337907	RERE	ENST00000297185
	ENST00000412716	DAZAP2	ENST00000340595	SLC4A4	ENST00000412716
	ENST00000393800	PPP6R3	ENST00000369301	NHLRC2	ENST00000393800
	ENST00000345714	SGK3	ENST00000254442	WDR7	ENST00000345714
	ENST00000257836	PRRG4	ENST00000370732	ABCA9	ENST00000257836
	ENST00000388738	KIAA1109	ENST00000511828	RP11-766F14.2	ENST00000388738
	ENST00000374864	ITCH	ENST00000265022	DGKG	ENST00000374864
	ENST00000504930	POLR3G	ENST00000368679	ADAM12	ENST00000504930
	ENST00000355221	ATP6V1H	ENST00000398645	KDM2A	ENST00000355221
	ENST00000377801	PLCXD3	ENST00000394963	SMARCD1	ENST00000377801
	ENST00000370839	MBNL3	ENST00000436278	RAB15	ENST00000370839
	ENST00000393585	CASP3	ENST00000396504	POLR3H	ENST00000393585
	ENST00000542278	PIGA	ENST00000290341	IGF2BP1	ENST00000542278
	ENST00000541984	UEVLD	ENST00000373036	MTF1	ENST00000541984
	ENST00000398675	GXYLT1	ENST00000263805	ZNF106	ENST00000398675
	ENST00000243346	NMI	ENST00000261558	AP5M1	ENST00000243346
	ENST00000398905	ERG	ENST00000374694	FZD8	ENST00000398905
	ENST00000326431	TMIE	ENST00000524226	PCM1	ENST00000326431
	ENST00000261758	MESDC2	ENST00000256078	KRAS	ENST00000261758
	ENST00000334705	FAM91A1	ENST00000316399	SOX6	ENST00000334705
	ENST00000366913	MARC2	ENST00000355683	STRN3	ENST00000366913
	ENST00000360768	VKORC1L1	ENST00000376352	STXBP4	ENST00000360768
	ENST00000382247	DCAF16	ENST00000265342	FSTL4	ENST00000382247
	ENST00000393045	PIAS3	ENST00000392869	GTDC1	ENST00000393045
	ENST00000264645	CASC3	ENST00000271308	PSMA5	ENST00000264645
	ENST00000380502	HAUS6	ENST00000355622	TLR4	ENST00000380502
	ENST00000222574	HBP1	ENST00000345063	TPRG1	ENST00000222574
	ENST00000283131	SMARCA5	ENST00000407474	ERCC6L2	ENST00000283131
	ENST00000310961	LRRC7	ENST00000258526	PLXNC1	ENST00000310961
	ENST00000349496	CTNNB1	ENST00000296402	CAMK2D	ENST00000349496
	ENST00000545297	SURF4	ENST00000334121	SREK1	ENST00000545297
	ENST00000393313	ZNF800	ENST00000265339	UBE2B	ENST00000393313
	ENST00000299166	NDUFB8	ENST00000361840	SPRYD7	ENST00000299166
	ENST00000184183	ROPN1	ENST00000468660	KLF8	ENST00000184183
	ENST00000429429	SLBP	ENST00000360009	DHDDS	ENST00000429429
	ENST00000346617	ZFP64	ENST00000380834	CENPO	ENST00000346617
	ENST00000482090	ZNF700	ENST00000394770	NRG2	ENST00000482090
	ENST00000358912	PELI1	ENST00000366932	RRP15	ENST00000358912
	ENST00000593039	RAD51L3-RFFL	ENST00000561621	KIAA0895L	ENST00000593039
	ENST00000282470	SPARCL1	ENST00000304778	LONRF3	ENST00000282470
	ENST00000427980	ATXN1L	ENST00000267079	MAP3K12	ENST00000427980
	ENST00000339284	SH2D4B	ENST00000361368	SMURF1	ENST00000339284
	ENST00000260385	RMDN3	ENST00000375300	SIK3	ENST00000260385
	ENST00000372208	UCK1	ENST00000474844	NSUN4	ENST00000372208
	ENST00000508866	USP27X	ENST00000314622	NSUN3	ENST00000508866
	ENST00000592782	NMT1	ENST00000451315	NOL7	ENST00000592782
	ENST00000320740	PELI3	ENST00000313117	SRSF7	ENST00000320740
	ENST00000263045	CRISP3	ENST00000311131	P2RY2	ENST00000263045
	ENST00000519106	CLDN23	ENST00000369878	CNNM2	ENST00000519106
	ENST00000369963	IMPG1	ENST00000393409	PLXNA1	ENST00000369963
	ENST00000397745	PDCD1LG2	ENST00000362012	PTGS1	ENST00000397745
	ENST00000524717	MAML2	ENST00000361354	NCKAP1	ENST00000524717
	ENST00000382040	RSAD2	ENST00000215793	SF3A1	ENST00000382040
	ENST00000258418	CAB39	ENST00000340208	MEF2C	ENST00000258418
	ENST00000281708	FBXW7	ENST00000552283	NUP37	ENST00000281708
	ENST00000379143	PCNA	ENST00000437048	VPS53	ENST00000379143
	ENST00000226951	CLNK	ENST00000229043	RFC5	ENST00000226951
	ENST00000343246	KRTAP4-5	ENST00000383578	ENOSF1	ENST00000343246
	ENST00000367510	RNF2	ENST00000314940	HNRNPA0	ENST00000367510
	ENST00000519289	C8orf44-SGK3	ENST00000536233	FRA10AC1	ENST00000519289
	ENST00000260585	EPT1	ENST00000396448	OCIAD1	ENST00000260585
	ENST00000591790	ZNF667	ENST00000336216	HMG20A	ENST00000591790
	ENST00000316610	MBLAC2	ENST00000256015	BTG1	ENST00000316610
	ENST00000379651	MAP7D2	ENST00000333628	TUBB2A	ENST00000379651
	ENST00000295743	EOMES	ENST00000373001	RRAGC	ENST00000295743
	ENST00000376233	ZNF549	ENST00000536438	FKBP5	ENST00000376233
	ENST00000261497	USP22	ENST00000215832	MAPK1	ENST00000261497
	ENST00000373871	EYA3	ENST00000315249	RFFL	ENST00000373871
	ENST00000357464	PAPD5	ENST00000372398	NCS1	ENST00000357464
	ENST00000419067	IMPDH1	ENST00000252137	DGCR14	ENST00000419067
	ENST00000432997	KCNMB2	ENST00000269214	ESCO1	ENST00000432997
	ENST00000383024	DGCR8	ENST00000593039	RAD51L3-RFFL	ENST00000383024
	ENST00000354817	FAR1	ENST00000536987	MELK	ENST00000354817
	ENST00000472441	TM4SF1	ENST00000302937	TSEN34	ENST00000472441
	ENST00000296318	IL17RD	ENST00000560955	TRPM7	ENST00000296318
	ENST00000296509	MAD2L1	ENST00000361875	TSC22D2	ENST00000296509
	ENST00000540528	TFRC	ENST00000315520	AQP6	ENST00000540528
	ENST00000425597	SCAMP5	ENST00000555209	RBM23	ENST00000425597
	ENST00000224949	PITRM1	ENST00000296741	ENPP6	ENST00000224949
	ENST00000310715	TTC18	ENST00000546960	ANKS1B	ENST00000310715
	ENST00000251810	RRM2B	ENST00000371383	ENPP5	ENST00000251810
	ENST00000361249	C8A	ENST00000428675	PLCL1	ENST00000361249
	ENST00000322067	BPNT1	ENST00000320785	KIF1C	ENST00000322067
	ENST00000295087	ARL5A	ENST00000338257	MYO1F	ENST00000295087
	ENST00000608209	SLC5A3			ENST00000608209
	ENST00000343684	NKAPL			ENST00000343684
	ENST00000375436	RCC2			ENST00000375436
	ENST00000375213	MLTK			ENST00000375213
	ENST00000388712	GOLM1			ENST00000388712
	ENST00000302103	FUT9			ENST00000302103
	ENST00000329267	PRSS57			ENST00000329267
	ENST00000331659	PP13439			ENST00000331659
	ENST00000330899	DNAJA1			ENST00000330899
	ENST00000534341	TMEM126B			ENST00000534341
	ENST00000575698	ARL17B			ENST00000575698
	ENST00000328853	CLEC4G			ENST00000328853
	ENST00000268182	IQGAP1			ENST00000268182
	ENST00000527884	E2F8			ENST00000527884
	ENST00000360375	LRRCC1			ENST00000360375
	ENST00000380602	EGFL6			ENST00000380602
	ENST00000395824	ZNF287			ENST00000395824
	ENST00000610205	RNASE11			ENST00000610205
	ENST00000295228	INHBB			ENST00000295228
	ENST00000245304	RAP2A			ENST00000245304
	ENST00000334635	DCUN1D4			ENST00000334635
	ENST00000297151	SLU7			ENST00000297151
	ENST00000265981	RNF141			ENST00000265981
	ENST00000229416	GCLC			ENST00000229416
	ENST00000313116	ZNF41			ENST00000313116
	ENST00000401395	KIAA1671			ENST00000401395
	ENST00000559714	CTD-2054N24.2			ENST00000559714
	ENST00000546910	CLEC5A			ENST00000546910
	ENST00000350721	ATR			ENST00000350721
	ENST00000285274	ZNF286B			ENST00000285274
	ENST00000359332	KLHDC1			ENST00000359332
	ENST00000250498	DAD1			ENST00000250498
	ENST00000306434	MAT2A			ENST00000306434
	ENST00000594347	AC016559.1			ENST00000594347
	ENST00000243349	ACVR1C			ENST00000243349
	ENST00000291386	SSU72			ENST00000291386
	ENST00000339020	SMIM15			ENST00000339020
	ENST00000338086	PUM2			ENST00000338086
	ENST00000371088	EFCAB7			ENST00000371088
	ENST00000003100	CYP51A1			ENST00000003100
	ENST00000260746	ARL3			ENST00000260746
	ENST00000265769	ADAM28			ENST00000265769
	ENST00000274382	LIX1			ENST00000274382
	ENST00000367658	HECA			ENST00000367658
	ENST00000391418	KRTAP2-3			ENST00000391418
	ENST00000297029	SCIN			ENST00000297029
	ENST00000004921	CCL18			ENST00000004921
	ENST00000264951	XRN1			ENST00000264951
	ENST00000520318	LYRM2			ENST00000520318
	ENST00000371227	SORBS1			ENST00000371227
	ENST00000371906	AGTR2			ENST00000371906
	ENST00000457016	APC			ENST00000457016
	ENST00000342215	PLD1			ENST00000342215
	ENST00000282296	ZNF551			ENST00000282296
	ENST00000397936	STK32A			ENST00000397936
	ENST00000263708	PTPN4			ENST00000263708
	ENST00000310974	DPY19L1			ENST00000310974
	ENST00000452135	MAPK9			ENST00000452135
	ENST00000593965	AC008964.1			ENST00000593965
	ENST00000261868	EIF3J			ENST00000261868
	ENST00000248098	HN1L			ENST00000248098
	ENST00000371432	RUNX2			ENST00000371432
	ENST00000367868	GPA33			ENST00000367868
	ENST00000373659	ZBTB6			ENST00000373659
	ENST00000337338	LRRC8D			ENST00000337338
	ENST00000224600	RBP3			ENST00000224600
	ENST00000368890	PIP5K1A			ENST00000368890
	ENST00000537348	KNTC1			ENST00000537348
	ENST00000262294	TRIM37			ENST00000262294
	ENST00000322444	KCTD2			ENST00000322444
	ENST00000177694	TBX21			ENST00000177694
	ENST00000222803	FKBP14			ENST00000222803
	ENST00000515604	FAM47E			ENST00000515604
	ENST00000370251	ZNF275			ENST00000370251
	ENST00000257776	MRAP2			ENST00000257776
	ENST00000383052	ZFY			ENST00000383052
	ENST00000595931	AC069547.1			ENST00000595931
	ENST00000295213	SPATA18			ENST00000295213
	ENST00000353258	GDE1			ENST00000353258
	ENST00000462284	MDM2			ENST00000462284
	ENST00000284486	FAM167A			ENST00000284486
	ENST00000409638	STK16			ENST00000409638
	ENST00000326866	ZFP42			ENST00000326866
	ENST00000298767	WAPAL			ENST00000298767
	ENST00000310398	AGR3			ENST00000310398
	ENST00000438045	PEX1			ENST00000438045
	ENST00000382848	GJB2			ENST00000382848
	ENST00000315249	RFFL			ENST00000315249
	ENST00000379066	PRKD3			ENST00000379066
	ENST00000216268	ZBED4			ENST00000216268
	ENST00000261486	EPB41L4A			ENST00000261486
	ENST00000359314	CD2AP			ENST00000359314
	ENST00000512733	PAQR3			ENST00000512733
	ENST00000362094	CNR1			ENST00000362094
	ENST00000452625	MYH11			ENST00000452625
	ENST00000392477	NCOA7			ENST00000392477
	ENST00000408966	C5orf55			ENST00000408966
	ENST00000535306	RNF135			ENST00000535306
	ENST00000226067	HLF			ENST00000226067
	ENST00000593416	AC117395.1			ENST00000593416
	ENST00000344505	DNMT3B			ENST00000344505
	ENST00000221138	PPP2CB			ENST00000221138
	ENST00000287394	ATAD2			ENST00000287394
	ENST00000374806	PPP3R2			ENST00000374806
	ENST00000341861	DPP8			ENST00000341861
	ENST00000268711	MED9			ENST00000268711
	ENST00000544001	ITFG1			ENST00000544001
	ENST00000369162	ASCC3			ENST00000369162
	ENST00000425063	ZNF655			ENST00000425063
	ENST00000249700	TMOD2			ENST00000249700
	ENST00000315930	FGF13			ENST00000315930
	ENST00000221114	DCTN6			ENST00000221114
	ENST00000446465	SLC35G2			ENST00000446465
	ENST00000358859	CCER1			ENST00000358859
	ENST00000378700	ID4			ENST00000378700
	ENST00000234091	ID2			ENST00000234091
	ENST00000287598	BUB1B			ENST00000287598
	ENST00000306503	SOCS5			ENST00000306503
	ENST00000409974	C7orf71			ENST00000409974
	ENST00000345988	PPL			ENST00000345988
	ENST00000392460	TP63			ENST00000392460
	ENST00000265085	CPEB4			ENST00000265085
	ENST00000421699	GOLGA2			ENST00000421699
	ENST00000380155	SYAP1			ENST00000380155
	ENST00000296084	RYK			ENST00000296084
	ENST00000558256	FAM169B			ENST00000558256
	ENST00000370708	ZNF451			ENST00000370708
	ENST00000314191	PRKDC			ENST00000314191
	ENST00000539585	TAS2R30			ENST00000539585
	ENST00000282561	GJA1			ENST00000282561
	ENST00000226319	PHF17			ENST00000226319
	ENST00000325875	RMI1			ENST00000325875
	ENST00000367090	TMEM181			ENST00000367090
	ENST00000376288	CDSN			ENST00000376288
	ENST00000378711	C2orf91			ENST00000378711
	ENST00000331456	TRAIP			ENST00000331456
	ENST00000244869	EREG			ENST00000244869
	ENST00000355897	GPR160			ENST00000355897
	ENST00000424254	FBXO28			ENST00000424254
	ENST00000332118	SRPR			ENST00000332118
	ENST00000341772	DNER			ENST00000341772
	ENST00000415609	UBA3			ENST00000415609
	ENST00000356195	CDCA7L			ENST00000356195
	ENST00000379238	UBAP2			ENST00000379238
	ENST00000286448	VAMP7			ENST00000286448
	ENST00000310396	CPED1			ENST00000310396
	ENST00000398399	VGLL3			ENST00000398399
	ENST00000378781	KIAA0226L			ENST00000378781
	ENST00000500945	ATG12			ENST00000500945
	ENST00000233057	EIF2AK2			ENST00000233057
	ENST00000368995	HORMAD1			ENST00000368995
	ENST00000283916	TMPRSS11D			ENST00000283916
	ENST00000380871	NKX3-1			ENST00000380871
	ENST00000394976	C5orf24			ENST00000394976
	ENST00000361236	TMEM123			ENST00000361236
	ENST00000306324	HOXD4			ENST00000306324
	ENST00000241124	GJB6			ENST00000241124
	ENST00000375840	STRADA			ENST00000375840
	ENST00000509756	GNPDA2			ENST00000509756
	ENST00000339083	RHOC			ENST00000339083
	ENST00000375854	NXNL2			ENST00000375854
	ENST00000373307	TACR2			ENST00000373307
	ENST00000411486	HJURP			ENST00000411486
	ENST00000377067	GPC5			ENST00000377067
	ENST00000446165	ZNF791			ENST00000446165
	ENST00000301149	GPD1			ENST00000301149
	ENST00000253778	GFPT2			ENST00000253778
	ENST00000564903	COX4I1			ENST00000564903
	ENST00000225428	CWC25			ENST00000225428
	ENST00000199814	RBM22			ENST00000199814
	ENST00000256190	SBF2			ENST00000256190
	ENST00000336219	CDCA4			ENST00000336219
	ENST00000351288	SMPD4			ENST00000351288
	ENST00000395894	ZNF286A			ENST00000395894
	ENST00000171757	P2RY10			ENST00000171757
	ENST00000341319	KLHL6			ENST00000341319
	ENST00000398540	FRMD4B			ENST00000398540
	ENST00000563496	TCF24			ENST00000563496
	ENST00000231524	TRIM23			ENST00000231524
	ENST00000369940	IRAK1BP1			ENST00000369940
	ENST00000307378	SLCO1A2			ENST00000307378
	ENST00000397933	U2SURP			ENST00000397933
	ENST00000413566	EXOC5			ENST00000413566
	ENST00000372970	OSER1			ENST00000372970
	ENST00000352159	FAS			ENST00000352159
	ENST00000539935	CACNB4			ENST00000539935
	ENST00000237642	FAM47E-STBD1			ENST00000237642
	ENST00000372977	TAF8			ENST00000372977
	ENST00000509176	CCSER1			ENST00000509176
	ENST00000286548	GNAQ			ENST00000286548
	ENST00000372735	BHLHB9			ENST00000372735
	ENST00000277900	ADD3			ENST00000277900
	ENST00000261592	NOL4			ENST00000261592
	ENST00000378688	HTR2A			ENST00000378688
	ENST00000370298	MTF2			ENST00000370298
	ENST00000441448	RPF2			ENST00000441448
	ENST00000354300	PPTC7			ENST00000354300
	ENST00000379510	CNKSR2			ENST00000379510
	ENST00000403721	MTIF2			ENST00000403721
	ENST00000217086	SALL4			ENST00000217086
	ENST00000403268	DUSP18			ENST00000403268
	ENST00000395282	LIN54			ENST00000395282
	ENST00000422211	CCL3L1			ENST00000422211
	ENST00000374472	CNR2			ENST00000374472
	ENST00000378354	CCL3L3			ENST00000378354
	ENST00000382065	C1QTNF3			ENST00000382065
	ENST00000296522	HPGD			ENST00000296522
	ENST00000326291	PIBF1			ENST00000326291
	ENST00000270139	IFNAR1			ENST00000270139
	ENST00000265295	SPDL1			ENST00000265295
	ENST00000225245	CCL3			ENST00000225245
	ENST00000439817	MGEA5			ENST00000439817
	ENST00000392708	STT3A			ENST00000392708
	ENST00000264926	RAD18			ENST00000264926
	ENST00000215904	PDXP			ENST00000215904
	ENST00000356860	CACNA2D1			ENST00000356860
	ENST00000331536	CROT			ENST00000331536
	ENST00000272907	NYAP2			ENST00000272907
	ENST00000379426	TMEM170B			ENST00000379426
	ENST00000372444	TJAP1			ENST00000372444
	ENST00000293230	CYGB			ENST00000293230
	ENST00000409150	TMEM194B			ENST00000409150
	ENST00000405617	PPP1R3G			ENST00000405617
	ENST00000533654	ANP32E			ENST00000533654
	ENST00000375121	RNF186			ENST00000375121
	ENST00000370571	COL24A1			ENST00000370571
	ENST00000396128	KLHL28			ENST00000396128
	ENST00000322723	NCL			ENST00000322723
	ENST00000367731	DNM3			ENST00000367731
	ENST00000298523	CLEC7A			ENST00000298523
	ENST00000523094	CLINT1			ENST00000523094
	ENST00000373212	SH3BGRL			ENST00000373212
	ENST00000377386	TGOLN2			ENST00000377386
	ENST00000268383	CDR2			ENST00000268383
	ENST00000273398	ATP6V1A			ENST00000273398
	ENST00000271277	CTTNBP2NL			ENST00000271277
	ENST00000343936	ZC3H6			ENST00000343936
	ENST00000419673	ARHGAP28			ENST00000419673
	ENST00000402414	TTC32			ENST00000402414
	ENST00000420625	PLS3			ENST00000420625
	ENST00000202816	ESF1			ENST00000202816
	ENST00000524871	CNTN5			ENST00000524871
	ENST00000373789	RTKN2			ENST00000373789
	ENST00000574298	ZNF75A			ENST00000574298
	ENST00000284006	KCTD15			ENST00000284006
	ENST00000290271	STC1			ENST00000290271
	ENST00000388795	C4orf29			ENST00000388795
	ENST00000333430	S1PR5			ENST00000333430
	ENST00000377320	C1orf200			ENST00000377320
	ENST00000397354	BCOR			ENST00000397354
	ENST00000361272	CNOT7			ENST00000361272
	ENST00000297146	GPR85			ENST00000297146
	ENST00000526355	GUCY1A2			ENST00000526355
	ENST00000341181	CLDND1			ENST00000341181
	ENST00000261441	RSBN1			ENST00000261441
	ENST00000360359	ANKS1A			ENST00000360359
	ENST00000263246	PACSIN2			ENST00000263246
	ENST00000576409	ATPAF1			ENST00000576409
	ENST00000341529	CDH5			ENST00000341529
	ENST00000230588	MEP1A			ENST00000230588
	ENST00000258530	APPL2			ENST00000258530
	ENST00000356554	MAN1A2			ENST00000356554
	ENST00000545314	AK4			ENST00000545314
	ENST00000342649	TCAIM			ENST00000342649
	ENST00000453097	SLC4A8			ENST00000453097
	ENST00000371175	RHAG			ENST00000371175
	ENST00000546977	RP11-362K2.2			ENST00000546977
	ENST00000539728	ATP1B3			ENST00000539728
	ENST00000399451	ANKRD28			ENST00000399451
	ENST00000262219	ANXA13			ENST00000262219
	ENST00000255039	HAPLN2			ENST00000255039
	ENST00000383829	BRPF1			ENST00000383829
	ENST00000370751	IFI44L			ENST00000370751
	ENST00000370864	TINAG			ENST00000370864
	ENST00000341148	RBM33			ENST00000341148
	ENST00000239944	SERP1			ENST00000239944
	ENST00000382108	SPATA13			ENST00000382108
	ENST00000254351	SDC1			ENST00000254351
	ENST00000370935	ENOX2			ENST00000370935
	ENST00000317173	MSRA			ENST00000317173
	ENST00000336655	TMEM217			ENST00000336655
	ENST00000293860	POLR3K			ENST00000293860
	ENST00000477565	MEF2BNB			ENST00000477565
	ENST00000394610	SEPT6			ENST00000394610
	ENST00000454748	SLC6A16			ENST00000454748
	ENST00000281405	WDR35			ENST00000281405
	ENST00000528896	KIAA0100			ENST00000528896
	ENST00000541284	CNOT4			ENST00000541284
	ENST00000518095	MAT2B			ENST00000518095
	ENST00000396775	SLC23A3			ENST00000396775
	ENST00000226004	DUSP3			ENST00000226004
	ENST00000321143	HCCS			ENST00000321143
	ENST00000260810	TOPBP1			ENST00000260810
	ENST00000372453	PIH1D3			ENST00000372453
	ENST00000523069	LRRC31			ENST00000523069
	ENST00000164133	PPP2R5B			ENST00000164133
	ENST00000319595	HTR1F			ENST00000319595
	ENST00000542802	USP36			ENST00000542802
	ENST00000430249	CPS1			ENST00000430249
	ENST00000336356	LRAT			ENST00000336356
	ENST00000532918	COLCA1			ENST00000532918
	ENST00000395792	AFP			ENST00000395792
	ENST00000371021	FRAT1			ENST00000371021
	ENST00000379089	FAM219A			ENST00000379089
	ENST00000419735	ATXN7L1			ENST00000419735
	ENST00000304883	TACR3			ENST00000304883
	ENST00000372106	NXT2			ENST00000372106
	ENST00000254101	PRKAB2			ENST00000254101
	ENST00000355997	SEMA6D			ENST00000355997
	ENST00000447325	NCBP2			ENST00000447325
	ENST00000233099	HEATR5B			ENST00000233099
	ENST00000399387	C14orf23			ENST00000399387
	ENST00000261200	ABCC9			ENST00000261200
	ENST00000534850	RP11-192H23.4			ENST00000534850
	ENST00000256474	VHL			ENST00000256474
	ENST00000372007	PAK3			ENST00000372007
	ENST00000291574	TRAPPC10			ENST00000291574
	ENST00000354234	SETDB2			ENST00000354234
	ENST00000400822	MLLT4			ENST00000400822
	ENST00000370785	FAM122C			ENST00000370785
	ENST00000367808	BLZF1			ENST00000367808
	ENST00000435019	HARS2			ENST00000435019
	ENST00000548567	CS			ENST00000548567
	ENST00000396410	PDXDC1			ENST00000396410
	ENST00000361175	PAPSS2			ENST00000361175
	ENST00000265970	PIK3C2A			ENST00000265970
	ENST00000273158	SLC25A38			ENST00000273158
	ENST00000309033	UBXN2A			ENST00000309033
	ENST00000368986	NR2E1			ENST00000368986
	ENST00000372997	NUDT13			ENST00000372997
	ENST00000355683	STRN3			ENST00000355683
	ENST00000410053	CWC22			ENST00000410053
	ENST00000542285	C1R			ENST00000542285
	ENST00000380600	TCEANC			ENST00000380600
	ENST00000545030	EGR4			ENST00000545030
	ENST00000436693	TLR6			ENST00000436693
	ENST00000297107	GALNT10			ENST00000297107
	ENST00000581347	TMEM200C			ENST00000581347
	ENST00000180173	MTMR7			ENST00000180173
	ENST00000379264	ACSL6			ENST00000379264
	ENST00000438274	BECN1			ENST00000438274
	ENST00000381007	SGTB			ENST00000381007
	ENST00000354340	ZNF112			ENST00000354340
	ENST00000358011	C1orf109			ENST00000358011
	ENST00000328923	SHMT2			ENST00000328923
	ENST00000306917	FEM1B			ENST00000306917
	ENST00000370238	GCLM			ENST00000370238
	ENST00000287272	UNC5D			ENST00000287272
	ENST00000257749	BACH2			ENST00000257749
	ENST00000371527	NKRF			ENST00000371527
	ENST00000287322	BAG4			ENST00000287322
	ENST00000378588	CYBB			ENST00000378588
	ENST00000311663	FAM21D			ENST00000311663
	ENST00000344419	IYD			ENST00000344419
	ENST00000344120	SPRY4			ENST00000344120
	ENST00000261250	C12orf4			ENST00000261250
	ENST00000342983	RAP2C			ENST00000342983
	ENST00000270189	PLAT			ENST00000270189
	ENST00000338176	RAB28			ENST00000338176
	ENST00000309276	PPM1J			ENST00000309276
	ENST00000549260	CHST11			ENST00000549260
	ENST00000228741	ELK3			ENST00000228741
	ENST00000400068	SIRPA			ENST00000400068
	ENST00000296161	DTX3L			ENST00000296161
	ENST00000428126	CLEC1B			ENST00000428126
	ENST00000370471	FMR1			ENST00000370471
	ENST00000380675	BDP1			ENST00000380675
	ENST00000265729	SRI			ENST00000265729
	ENST00000367866	POU2F1			ENST00000367866
	ENST00000373075	MEAF6			ENST00000373075
	ENST00000372695	BEX4			ENST00000372695
	ENST00000445470	CPA4			ENST00000445470
	ENST00000355937	SLMO2			ENST00000355937
	ENST00000403491	NFIA			ENST00000403491
	ENST00000367137	SLC41A1			ENST00000367137
	ENST00000383168	AQP4			ENST00000383168
	ENST00000327470	FANCF			ENST00000327470
	ENST00000458626	C1orf226			ENST00000458626
	ENST00000281038	NARS2			ENST00000281038
	ENST00000240587	TSHZ3			ENST00000240587
	ENST00000399489	HMGB1			ENST00000399489
	ENST00000246891	CSN1S1			ENST00000246891
	ENST00000368671	CLRN3			ENST00000368671
	ENST00000217909	SLC25A43			ENST00000217909
	ENST00000371060	LEPR			ENST00000371060
	ENST00000421812	ZNF697			ENST00000421812
	ENST00000371347	SLC25A27			ENST00000371347
	ENST00000327228	CETN1			ENST00000327228
	ENST00000395833	LMO2			ENST00000395833
	ENST00000566432	CT62			ENST00000566432
	ENST00000272252	GALM			ENST00000272252
	ENST00000350796	CYTH3			ENST00000350796
	ENST00000487273	ADAM9			ENST00000487273
	ENST00000399395	SDR39U1			ENST00000399395
	ENST00000317019	C11orf44			ENST00000317019
	ENST00000333743	GABRG3			ENST00000333743
	ENST00000265198	IPCEF1			ENST00000265198
	ENST00000468904	XKRX			ENST00000468904
	ENST00000287814	TIMP4			ENST00000287814
	ENST00000225388	NUFIP2			ENST00000225388
	ENST00000309575	CHST2			ENST00000309575
	ENST00000356921	SLC8A3			ENST00000356921
	ENST00000282344	USP12			ENST00000282344
	ENST00000396049	MOB1A			ENST00000396049
	ENST00000397843	ARHGEF12			ENST00000397843
	ENST00000292599	MAML1			ENST00000292599
	ENST00000539409	FAM60A			ENST00000539409
	ENST00000402510	KIAA1210			ENST00000402510
	ENST00000491143	ONECUT2			ENST00000491143
	ENST00000261537	MIB1			ENST00000261537
	ENST00000262644	IMPAD1			ENST00000262644
	ENST00000323037	ZNRF2			ENST00000323037
	ENST00000403662	CSF2RB			ENST00000403662
	ENST00000376351	GPR158			ENST00000376351
	ENST00000285083	OXNAD1			ENST00000285083
	ENST00000441549	PDPK1			ENST00000441549
	ENST00000451899	OSGIN2			ENST00000451899
	ENST00000264454	SEC22C			ENST00000264454
	ENST00000308249	PPM1E			ENST00000308249
	ENST00000388948	LRRK1			ENST00000388948
	ENST00000300589	NOD2			ENST00000300589
	ENST00000296059	TM4SF18			ENST00000296059
	ENST00000301037	SGK494			ENST00000301037
	ENST00000539519	RPRD2			ENST00000539519
	ENST00000355086	SRGAP1			ENST00000355086
	ENST00000328945	SDR42E1			ENST00000328945
	ENST00000373983	TRIM32			ENST00000373983
	ENST00000381801	MTMR6			ENST00000381801
	ENST00000431670	PHLDB2			ENST00000431670
	ENST00000370397	CHUK			ENST00000370397
	ENST00000335621	CCDC42B			ENST00000335621
	ENST00000266563	PEX5			ENST00000266563
	ENST00000370801	ZZZ3			ENST00000370801
	ENST00000409923	FAM126A			ENST00000409923
	ENST00000510994	ANAPC13			ENST00000510994
	ENST00000322773	COL19A1			ENST00000322773
	ENST00000378743	ZFC3H1			ENST00000378743
	ENST00000251170	SEC14L5			ENST00000251170
	ENST00000525748	SLC6A5			ENST00000525748
	ENST00000548537	SOCS2			ENST00000548537
	ENST00000355083	TMEM110			ENST00000355083
	ENST00000426739	ZNF234			ENST00000426739
	ENST00000278937	MPZL2			ENST00000278937
	ENST00000239940	PFN2			ENST00000239940
	ENST00000310430	TNKS			ENST00000310430
	ENST00000220822	GDAP1			ENST00000220822
	ENST00000239243	MSX2			ENST00000239243
	ENST00000237654	CCNI			ENST00000237654
	ENST00000378802	CYP4V2			ENST00000378802
	ENST00000366958	PROX1			ENST00000366958
	ENST00000374866	COL5A2			ENST00000374866
	ENST00000502978	MSANTD3-TMEFF1			ENST00000502978
	ENST00000321196	TMTC2			ENST00000321196
	ENST00000409085	AAK1			ENST00000409085
	ENST00000347077	ZNF546			ENST00000347077
	ENST00000398178	TRDN			ENST00000398178
	ENST00000304698	FAM171B			ENST00000304698
	ENST00000425538	MYOCD			ENST00000425538
	ENST00000247225	SGPP1			ENST00000247225
	ENST00000286544	FAM161B			ENST00000286544
	ENST00000368171	CD1D			ENST00000368171
	ENST00000532292	MAGEL2			ENST00000532292
	ENST00000453744	UBE2D3			ENST00000453744
	ENST00000265431	CALB1			ENST00000265431
	ENST00000343533	ATP7A			ENST00000343533
	ENST00000361421	TOX			ENST00000361421
	ENST00000395348	SLC16A9			ENST00000395348
	ENST00000397732	ZNF709			ENST00000397732
	ENST00000437099	GAS7			ENST00000437099
	ENST00000264498	FGF2			ENST00000264498
	ENST00000374879	TMEFF1			ENST00000374879
	ENST00000308488	RSF1			ENST00000308488
	ENST00000346085	ARID1B			ENST00000346085
	ENST00000336976	ZNF224			ENST00000336976
	ENST00000321617	CASKIN2			ENST00000321617
	ENST00000288228	FAM81A			ENST00000288228
	ENST00000373930	MEGF9			ENST00000373930
	ENST00000295955	RPL9			ENST00000295955
	ENST00000339465	FAM154B			ENST00000339465
	ENST00000402866	DRP2			ENST00000402866
	ENST00000306247	MLKL			ENST00000306247
	ENST00000227451	DTX4			ENST00000227451
	ENST00000264888	CXCL9			ENST00000264888
	ENST00000360966	FGF1			ENST00000360966
	ENST00000383657	PTPLB			ENST00000383657
	ENST00000012049	QPCTL			ENST00000012049
	ENST00000439326	ZNF844			ENST00000439326
	ENST00000263881	MAP4K3			ENST00000263881
	ENST00000299642	CLEC3A			ENST00000299642
	ENST00000415149	BBX			ENST00000415149
	ENST00000300747	TRIM68			ENST00000300747
	ENST00000505065	CDC42SE2			ENST00000505065
	ENST00000351004	GNAI1			ENST00000351004
	ENST00000354258	TAP1			ENST00000354258
	ENST00000366663	C1orf198			ENST00000366663
	ENST00000311417	ZMAT3			ENST00000311417
	ENST00000374316	ITPR3			ENST00000374316
	ENST00000368149	ARHGAP18			ENST00000368149
	ENST00000356951	PRDX3			ENST00000356951
	ENST00000400405	SIAH3			ENST00000400405
	ENST00000394152	ZSCAN25			ENST00000394152
	ENST00000260630	CYP1B1			ENST00000260630
	ENST00000397863	MBP			ENST00000397863
	ENST00000295628	LRRC58			ENST00000295628
	ENST00000307145	KLF13			ENST00000307145
	ENST00000335891	VPRBP			ENST00000335891
	ENST00000532828	ZNF585B			ENST00000532828
	ENST00000182527	TRAM2			ENST00000182527
	ENST00000370918	ELOVL5			ENST00000370918
	ENST00000559898	HDDC3			ENST00000559898
	ENST00000517638	RALYL			ENST00000517638
	ENST00000373555	GOLGA1			ENST00000373555
	ENST00000462683	YIPF6			ENST00000462683
	ENST00000409290	WIPF3			ENST00000409290
	ENST00000374710	FSD1L			ENST00000374710
	ENST00000263268	MREG			ENST00000263268
	ENST00000366687	CCSAP			ENST00000366687
	ENST00000225698	C1QBP			ENST00000225698
	ENST00000229003	ENDOU			ENST00000229003
	ENST00000486911	C9orf85			ENST00000486911
	ENST00000243326	RIF1			ENST00000243326
	ENST00000371065	LEPROT			ENST00000371065
	ENST00000444376	HNRNPU			ENST00000444376
	ENST00000372412	PTPRS			ENST00000372412
	ENST00000268876	UNC45B			ENST00000268876
	ENST00000261798	CSNK1A1			ENST00000261798
	ENST00000311946	NIPAL4			ENST00000311946
	ENST00000217402	CHMP4B			ENST00000217402
	ENST00000318304	PPFIBP1			ENST00000318304
	ENST00000555209	RBM23			ENST00000555209
	ENST00000556132	SOGA3			ENST00000556132
	ENST00000375120	OTUD3			ENST00000375120
	ENST00000379705	TRPC4			ENST00000379705
	ENST00000330947	LRRC8B			ENST00000330947
	ENST00000234875	RPL22			ENST00000234875
	ENST00000356978	CALM1			ENST00000356978
	ENST00000603904	RP11-407N17.3			ENST00000603904
	ENST00000307564	AKNA			ENST00000307564
	ENST00000374395	RCAN3			ENST00000374395
	ENST00000538489	UHMK1			ENST00000538489
	ENST00000366991	DTL			ENST00000366991
	ENST00000346964	DLG1			ENST00000346964
	ENST00000341329	RHBDD1			ENST00000341329
	ENST00000260327	CTDSPL2			ENST00000260327
	ENST00000324000	ST8SIA3			ENST00000324000
	ENST00000312675	LPP			ENST00000312675
	ENST00000261304	GALC			ENST00000261304
	ENST00000370841	ACADM			ENST00000370841
	ENST00000341162	FCF1			ENST00000341162
	ENST00000440973	ESR1			ENST00000440973
	ENST00000284116	GDPD1			ENST00000284116
	ENST00000430430	ZBTB10			ENST00000430430
	ENST00000380833	CLCN4			ENST00000380833
	ENST00000265986	IDE			ENST00000265986
	ENST00000298832	TTLL5			ENST00000298832
	ENST00000374242	INIP			ENST00000374242
	ENST00000308448	ATAD1			ENST00000308448
	ENST00000355624	RAB11FIP2			ENST00000355624
	ENST00000264360	PCDH10			ENST00000264360
	ENST00000357430	ACSL3			ENST00000357430
	ENST00000409185	FAM168B			ENST00000409185
	ENST00000314499	CSRNP3			ENST00000314499
	ENST00000267843	FGF7			ENST00000267843
	ENST00000263966	USP13			ENST00000263966
	ENST00000318282	MKL2			ENST00000318282
	ENST00000262477	RABEP1			ENST00000262477
	ENST00000302418	KIF5B			ENST00000302418
	ENST00000295379	BMP10			ENST00000295379
	ENST00000262031	RBMS2			ENST00000262031
	ENST00000262244	MOB3B			ENST00000262244
	ENST00000295797	PRKCI			ENST00000295797
	ENST00000397128	PRKAA1			ENST00000397128
	ENST00000513610	MYO10			ENST00000513610
	ENST00000540176	STAT1			ENST00000540176
	ENST00000295851	ABI2			ENST00000295851
	ENST00000272224	GDF7			ENST00000272224
	ENST00000406087	LBH			ENST00000406087
	ENST00000262241	RCOR1			ENST00000262241
	ENST00000382233	FAM179B			ENST00000382233
	ENST00000280083	CTAGE5			ENST00000280083
	ENST00000372950	DNAJC9			ENST00000372950
	ENST00000216106	HMGXB4			ENST00000216106
	ENST00000296315	ARHGEF3			ENST00000296315
	ENST00000314641	BVES			ENST00000314641
	ENST00000607016	NUDT3			ENST00000607016
	ENST00000231021	CDH9			ENST00000231021
	ENST00000535924	DDAH1			ENST00000535924
	ENST00000374855	ALDOB			ENST00000374855
	ENST00000332290	C6orf120			ENST00000332290
	ENST00000360150	ERGIC2			ENST00000360150
	ENST00000545675	SEPHS1			ENST00000545675
	ENST00000554922	EML5			ENST00000554922
	ENST00000330287	F8			ENST00000330287
	ENST00000275767	TMEM140			ENST00000275767
	ENST00000558583	SHISA9			ENST00000558583
	ENST00000354666	ELOVL2			ENST00000354666
	ENST00000256906	HRH4			ENST00000256906
	ENST00000373091	GRIK3			ENST00000373091
	ENST00000219689	USP31			ENST00000219689
	ENST00000368564	KPNA5			ENST00000368564
	ENST00000264158	RAB3GAP1			ENST00000264158
	ENST00000296402	CAMK2D			ENST00000296402
	ENST00000394339	SPRY1			ENST00000394339
	ENST00000394140	NIT2			ENST00000394140
	ENST00000305046	ADH1B			ENST00000305046
	ENST00000355237	OCLN			ENST00000355237
	ENST00000264162	LCT			ENST00000264162
	ENST00000359154	WWP2			ENST00000359154
	ENST00000338040	FBXO40			ENST00000338040
	ENST00000296795	TLR3			ENST00000296795
	ENST00000348749	CHRNA1			ENST00000348749
	ENST00000482108	PEG10			ENST00000482108
	ENST00000456569	DCN			ENST00000456569
	ENST00000310799	C11orf45			ENST00000310799
	ENST00000378933	TAB3			ENST00000378933
	ENST00000222644	MPP6			ENST00000222644
	ENST00000409262	TET3			ENST00000409262
	ENST00000373275	BRWD3			ENST00000373275
	ENST00000397821	SH3KBP1			ENST00000397821
	ENST00000555661	PTGR2			ENST00000555661
	ENST00000399298	TMEM26			ENST00000399298
	ENST00000327419	C11orf87			ENST00000327419
	ENST00000324324	MYEF2			ENST00000324324
	ENST00000438447	PDZD2			ENST00000438447
	ENST00000371873	CMPK1			ENST00000371873
	ENST00000304414	ARL6IP1			ENST00000304414
	ENST00000394166	NR2F2			ENST00000394166
	ENST00000562949	RP11-343C2.12			ENST00000562949
	ENST00000307584	MURC			ENST00000307584
	ENST00000394718	AKAP5			ENST00000394718
	ENST00000272342	ETAA1			ENST00000272342
	ENST00000200557	ADAM11			ENST00000200557
	ENST00000256103	PMP2			ENST00000256103
	ENST00000307340	USH2A			ENST00000307340
	ENST00000367093	IL24			ENST00000367093
	ENST00000480516	TMEM236			ENST00000480516
	ENST00000243253	SEC61A1			ENST00000243253
	ENST00000342745	KIAA0247			ENST00000342745
	ENST00000256953	RERG			ENST00000256953
	ENST00000216468	TMED8			ENST00000216468
	ENST00000181839	CDK13			ENST00000181839
	ENST00000377495	TMEM236			ENST00000377495
	ENST00000277942	NPFFR1			ENST00000277942
	ENST00000315475	ZNF354C			ENST00000315475
	ENST00000358474	FAM21B			ENST00000358474
	ENST00000526785	FBXO3			ENST00000526785
	ENST00000373985	PRKG1			ENST00000373985
	ENST00000290585	CELF3			ENST00000290585
	ENST00000312814	TMEM168			ENST00000312814
	ENST00000338581	OTOF			ENST00000338581
	ENST00000232564	GNB4			ENST00000232564
	ENST00000558017	GDPGP1			ENST00000558017
	ENST00000478722	GPHN			ENST00000478722
	ENST00000265073	SUB1			ENST00000265073
	ENST00000336505	SCAI			ENST00000336505
	ENST00000415083	SS18			ENST00000415083
	ENST00000298552	TSC1			ENST00000298552
	ENST00000399339	FAM21A			ENST00000399339
	ENST00000375169	WNK3			ENST00000375169
	ENST00000361484	LRRC10			ENST00000361484
	ENST00000263780	CHMP2B			ENST00000263780
	ENST00000471770	NDUFA5			ENST00000471770
	ENST00000322348	GCNT4			ENST00000322348
	ENST00000209875	CBX5			ENST00000209875
	ENST00000320578	RAB39A			ENST00000320578
	ENST00000379719	IPO7			ENST00000379719
	ENST00000454497	OTUD4			ENST00000454497
	ENST00000336378	FAM21C			ENST00000336378
	ENST00000284719	OLA1			ENST00000284719
	ENST00000334398	TMLHE			ENST00000334398
	ENST00000375758	ANKRD10			ENST00000375758
	ENST00000302548	GPR82			ENST00000302548
	ENST00000366488	GCSAML			ENST00000366488
	ENST00000323441	HIF1A			ENST00000323441
	ENST00000361384	DCLRE1A			ENST00000361384
	ENST00000282570	GMCL1			ENST00000282570
	ENST00000397338	NADK2			ENST00000397338
	ENST00000346234	OSTF1			ENST00000346234
	ENST00000324461	ZNF283			ENST00000324461
	ENST00000229390	SRSF9			ENST00000229390
	ENST00000369183	FAM204A			ENST00000369183
	ENST00000366813	H3F3A			ENST00000366813
	ENST00000296498	PRSS12			ENST00000296498
	ENST00000326446	ARL6IP6			ENST00000326446
	ENST00000307471	CCDC126			ENST00000307471
	ENST00000257832	ELF5			ENST00000257832
	ENST00000392485	SRSF2			ENST00000392485
	ENST00000230173	GPR126			ENST00000230173
	ENST00000356853	NHEJ1			ENST00000356853
	ENST00000396444	USP8			ENST00000396444
	ENST00000446859	LRRC34			ENST00000446859
	ENST00000377208	POU4F1			ENST00000377208
	ENST00000379692	NDNF			ENST00000379692
	ENST00000336278	SNTB2			ENST00000336278
	ENST00000331968	PRKD1			ENST00000331968
	ENST00000194130	SLC13A1			ENST00000194130
	ENST00000580541	SKA2			ENST00000580541
	ENST00000288022	PDF			ENST00000288022
	ENST00000323716	ARMC10			ENST00000323716
	ENST00000190611	OSBPL6			ENST00000190611
	ENST00000512215	PPP3CA			ENST00000512215
	ENST00000373766	MAPK13			ENST00000373766
	ENST00000374045	TNFSF15			ENST00000374045
	ENST00000513200	KIAA0825			ENST00000513200
	ENST00000381578	SHOX			ENST00000381578
	ENST00000244221	PAIP2B			ENST00000244221
	ENST00000399655	CACNA1C			ENST00000399655
	ENST00000367139	RAB7L1			ENST00000367139
	ENST00000311151	DPYSL2			ENST00000311151
	ENST00000371108	ALG6			ENST00000371108
	ENST00000331251	NPBWR1			ENST00000331251
	ENST00000394670	ZNF207			ENST00000394670
	ENST00000232458	ECT2			ENST00000232458
	ENST00000366578	ACTN2			ENST00000366578
	ENST00000368984	HTRA1			ENST00000368984
	ENST00000275034	PHIP			ENST00000275034
	ENST00000341394	CAPRIN1			ENST00000341394
	ENST00000008527	CRY1			ENST00000008527
	ENST00000310074	TADA2B			ENST00000310074
	ENST00000271450	FCGR2A			ENST00000271450
	ENST00000225964	COL1A1			ENST00000225964
	ENST00000383836	SRGAP3			ENST00000383836
	ENST00000357387	RICTOR			ENST00000357387
	ENST00000294016	ADCY9			ENST00000294016
	ENST00000522362	PNMA2			ENST00000522362
	ENST00000494481	C3orf14			ENST00000494481
	ENST00000311638	THAP6			ENST00000311638
	ENST00000281772	KANSL1L			ENST00000281772
	ENST00000338728	DCBLD1			ENST00000338728
	ENST00000350526	PAX3			ENST00000350526
	ENST00000261667	KPNA3			ENST00000261667
	ENST00000301785	HNRNPUL2			ENST00000301785
	ENST00000238892	CRIPT			ENST00000238892
	ENST00000299192	HEATR3			ENST00000299192
	ENST00000240285	RDH10			ENST00000240285
	ENST00000280562	PITPNM2			ENST00000280562
	ENST00000264692	F11			ENST00000264692
	ENST00000419343	PDCD5			ENST00000419343
	ENST00000320339	CXorf56			ENST00000320339
	ENST00000281830	KCNE4			ENST00000281830
	ENST00000393276	DENND2C			ENST00000393276
	ENST00000408937	FOXP2			ENST00000408937
	ENST00000305354	TM4SF4			ENST00000305354
	ENST00000296254	TMEM41A			ENST00000296254
	ENST00000372435	PRPS1			ENST00000372435
	ENST00000258774	HUS1			ENST00000258774
	ENST00000360683	CSNK1G3			ENST00000360683
	ENST00000264954	GRPEL1			ENST00000264954
	ENST00000401392	ZRANB3			ENST00000401392
	ENST00000298139	WRN			ENST00000298139
	ENST00000322342	ZADH2			ENST00000322342
	ENST00000394833	SLC39A8			ENST00000394833
	ENST00000307961	RPL4			ENST00000307961
	ENST00000358671	FCGR2B			ENST00000358671
	ENST00000436978	PTPN13			ENST00000436978
	ENST00000375543	ASPN			ENST00000375543
	ENST00000323929	MRE11A			ENST00000323929
	ENST00000378187	C19orf69			ENST00000378187
	ENST00000361549	FICD			ENST00000361549
	ENST00000366911	AGPAT4			ENST00000366911
	ENST00000376544	TLE4			ENST00000376544
	ENST00000379484	MBTPS2			ENST00000379484
	ENST00000370859	SLC44A5			ENST00000370859
	ENST00000339788	DAB2			ENST00000339788
	ENST00000367384	PCMT1			ENST00000367384
	ENST00000272418	MRPS5			ENST00000272418
	ENST00000502732	ABL2			ENST00000502732
	ENST00000370791	FAM73A			ENST00000370791
	ENST00000479665	AZI2			ENST00000479665
	ENST00000448454	PALM2			ENST00000448454
	ENST00000241436	POLK			ENST00000241436
	ENST00000262013	SPAG9			ENST00000262013
	ENST00000307968	FNIP1			ENST00000307968
	ENST00000265992	CCNJ			ENST00000265992
	ENST00000373867	FAM13C			ENST00000373867
	ENST00000337195	CTBP2			ENST00000337195
	ENST00000326724	AATK			ENST00000326724
	ENST00000395254	ZNF365			ENST00000395254
	ENST00000493442	FAM199X			ENST00000493442
	ENST00000373191	AGO3			ENST00000373191
	ENST00000377808	SMARCE1			ENST00000377808
	ENST00000420770	PAX7			ENST00000420770
	ENST00000319264	LURAP1L			ENST00000319264
	ENST00000261839	MYO5C			ENST00000261839
	ENST00000335625	GABRA5			ENST00000335625
	ENST00000488423	DPH3			ENST00000488423
	ENST00000376503	SLC15A1			ENST00000376503
	ENST00000339488	PTCHD4			ENST00000339488
	ENST00000410026	NABP1			ENST00000410026
	ENST00000300087	DCTN5			ENST00000300087
	ENST00000161863	YTHDC2			ENST00000161863
	ENST00000272444	DUSP11			ENST00000272444
	ENST00000372906	TTPAL			ENST00000372906
	ENST00000456787	FTSJ1			ENST00000456787
	ENST00000409003	SAMD12			ENST00000409003
	ENST00000295190	SLC16A14			ENST00000295190
	ENST00000314425	ZMYM3			ENST00000314425
	ENST00000524391	KCNV1			ENST00000524391
	ENST00000356275	CXADR			ENST00000356275
	ENST00000369603	SMNDC1			ENST00000369603
	ENST00000215917	SRRD			ENST00000215917
	ENST00000371036	SGIP1			ENST00000371036
	ENST00000324849	VPS37A			ENST00000324849
	ENST00000274056	MARCH1			ENST00000274056
	ENST00000316059	ZFP91			ENST00000316059
	ENST00000431877	SSFA2			ENST00000431877
	ENST00000396037	ST8SIA1			ENST00000396037
	ENST00000388996	KCNQ3			ENST00000388996
	ENST00000374700	AOX1			ENST00000374700
	ENST00000448696	IFNE			ENST00000448696
	ENST00000256682	ARF3			ENST00000256682
	ENST00000310078	AGFG1			ENST00000310078
	ENST00000370331	EVI5			ENST00000370331
	ENST00000261596	LPIN2			ENST00000261596
	ENST00000336838	CCDC88A			ENST00000336838
	ENST00000409122	C17orf104			ENST00000409122
	ENST00000589272	RTBDN			ENST00000589272
	ENST00000261226	TMCC3			ENST00000261226
	ENST00000330753	FLRT2			ENST00000330753
	ENST00000389868	NIN			ENST00000389868
	ENST00000263734	EPAS1			ENST00000263734
	ENST00000374793	SMC2			ENST00000374793
	ENST00000367590	XPR1			ENST00000367590
	ENST00000321945	FAM175A			ENST00000321945
	ENST00000240922	NAA50			ENST00000240922
	ENST00000377113	CASC10			ENST00000377113
	ENST00000380394	RPS6			ENST00000380394
	ENST00000282032	ARL14EP			ENST00000282032
	ENST00000415822	MFSD1			ENST00000415822
	ENST00000218008	ATP1B4			ENST00000218008
	ENST00000533099	RNPC3			ENST00000533099
	ENST00000367136	PM20D1			ENST00000367136
	ENST00000262187	RHEB			ENST00000262187
	ENST00000379887	ARIH1			ENST00000379887
	ENST00000373610	TXLNA			ENST00000373610
	ENST00000256497	EDEM1			ENST00000256497
	ENST00000378706	SEPT8			ENST00000378706
	ENST00000591504	CCDC68			ENST00000591504
	ENST00000334047	F3			ENST00000334047
	ENST00000515007	LHFPL2			ENST00000515007
	ENST00000429705	SNRK			ENST00000429705
	ENST00000326195	ABCF1			ENST00000326195
	ENST00000333677	ARHGEF37			ENST00000333677
	ENST00000295400	TGFA			ENST00000295400
	ENST00000287766	SLC6A1			ENST00000287766
	ENST00000249064	CCDC117			ENST00000249064
	ENST00000607197	HEBP2			ENST00000607197
	ENST00000458659	TSC22D1			ENST00000458659
	ENST00000392857	ORC4			ENST00000392857
	ENST00000361732	RAD17			ENST00000361732
	ENST00000381340	ITPR2			ENST00000381340
	ENST00000288221	ERC2			ENST00000288221
	ENST00000357195	BCL11B			ENST00000357195
	ENST00000381226	MIER3			ENST00000381226
	ENST00000317135	LRCH2			ENST00000317135
	ENST00000377411	GPR157			ENST00000377411
	ENST00000360743	ST7L			ENST00000360743
	ENST00000305596	CD2BP2			ENST00000305596
	ENST00000318121	CLSPN			ENST00000318121
	ENST00000486715	GFM1			ENST00000486715
	ENST00000361840	SPRYD7			ENST00000361840
	ENST00000339997	RTN3			ENST00000339997
	ENST00000268057	BBS4			ENST00000268057
	ENST00000558996	DUOXA1			ENST00000558996
	ENST00000375437	SCN2A			ENST00000375437
	ENST00000379019	GPCPD1			ENST00000379019
	ENST00000326080	FAXDC2			ENST00000326080
	ENST00000394897	ADH6			ENST00000394897
	ENST00000498165	PPM1L			ENST00000498165
	ENST00000238961	FAM178A			ENST00000238961
	ENST00000412401	TMEM182			ENST00000412401
	ENST00000513000	INPP4B			ENST00000513000
	ENST00000388870	KDM1B			ENST00000388870
	ENST00000264986	SLC10A7			ENST00000264986
	ENST00000228280	KITLG			ENST00000228280
	ENST00000360971	ENPP1			ENST00000360971
	ENST00000307546	MAGI3			ENST00000307546
	ENST00000334116	ZNF529			ENST00000334116
	ENST00000333219	ING1			ENST00000333219
	ENST00000299084	SPRED1			ENST00000299084
	ENST00000247881	TAS2R4			ENST00000247881
	ENST00000302190	SDC2			ENST00000302190
	ENST00000356892	SASH3			ENST00000356892
	ENST00000318950	SWAP70			ENST00000318950
	ENST00000216214	FAM118A			ENST00000216214
	ENST00000262233	EML1			ENST00000262233
	ENST00000512132	ZFP62			ENST00000512132
	ENST00000303391	MECP2			ENST00000303391
	ENST00000261173	ATP2B1			ENST00000261173
	ENST00000520734	ANGPT1			ENST00000520734
	ENST00000345617	HDAC4			ENST00000345617
	ENST00000264607	ASB1			ENST00000264607
	ENST00000325718	MLLT6			ENST00000325718
	ENST00000377103	THBD			ENST00000377103
	ENST00000555044	ZNF410			ENST00000555044
	ENST00000398204	ADAM22			ENST00000398204
	ENST00000375765	DIRAS2			ENST00000375765
	ENST00000423994	CACNA2D2			ENST00000423994
	ENST00000310942	CBX2			ENST00000310942
	ENST00000453730	C20orf194			ENST00000453730
	ENST00000373264	CDK9			ENST00000373264
	ENST00000306376	ETV5			ENST00000306376
	ENST00000335754	ACTR8			ENST00000335754
	ENST00000377200	PTAR1			ENST00000377200
	ENST00000335727	TNRC6B			ENST00000335727
	ENST00000265563	PRKAR2A			ENST00000265563
	ENST00000352732	ABHD2			ENST00000352732
	ENST00000560371	TRAF3			ENST00000560371
	ENST00000414423	WDR26			ENST00000414423
	ENST00000439040	ATP13A3			ENST00000439040
	ENST00000379214	LGR4			ENST00000379214
	ENST00000329474	LRRC16A			ENST00000329474
	ENST00000325686	LACC1			ENST00000325686
	ENST00000368802	REV3L			ENST00000368802
	ENST00000341119	SLC25A40			ENST00000341119
	ENST00000457361	IKZF2			ENST00000457361
	ENST00000332783	ASB7			ENST00000332783
	ENST00000272930	UBE2F			ENST00000272930
	ENST00000242848	ZC3H13			ENST00000242848
	ENST00000230122	ZBTB24			ENST00000230122
	ENST00000369325	MAP3K7			ENST00000369325
	ENST00000379056	TPT1			ENST00000379056
	ENST00000260197	SORL1			ENST00000260197
	ENST00000528416	DPF2			ENST00000528416
	ENST00000409083	FAM211A			ENST00000409083
	ENST00000511859	RNF4			ENST00000511859
	ENST00000295568	KBTBD8			ENST00000295568
	ENST00000222553	NAMPT			ENST00000222553
	ENST00000378694	MCM10			ENST00000378694
	ENST00000258534	DRAM1			ENST00000258534
	ENST00000487334	ATF2			ENST00000487334
	ENST00000395544	ULK2			ENST00000395544
	ENST00000402508	FBXO11			ENST00000402508
	ENST00000299300	CCT2			ENST00000299300
	ENST00000299767	HSP90B1			ENST00000299767
	ENST00000425699	NANOS1			ENST00000425699
	ENST00000514667	CTC-432M15.3			ENST00000514667
	ENST00000299440	RAG1			ENST00000299440
	ENST00000221972	CD79A			ENST00000221972
	ENST00000244043	PTGIS			ENST00000244043
	ENST00000358154	METTL9			ENST00000358154
	ENST00000392435	ARL6IP4			ENST00000392435
	ENST00000340622	ZNF746			ENST00000340622
	ENST00000297592	RAD54B			ENST00000297592
	ENST00000395465	CALML4			ENST00000395465
	ENST00000319550	NT5DC1			ENST00000319550
	ENST00000322349	EEA1			ENST00000322349
	ENST00000374257	PTBP3			ENST00000374257
	ENST00000305352	S1PR1			ENST00000305352
	ENST00000318528	C8orf47			ENST00000318528
	ENST00000378621	LANCL3			ENST00000378621
	ENST00000360388	SLC35F1			ENST00000360388
	ENST00000310015	SP3			ENST00000310015
	ENST00000426431	SP1			ENST00000426431
	ENST00000338957	ZC3H12B			ENST00000338957
	ENST00000609713	KCNJ6			ENST00000609713
	ENST00000399518	PLA2G4E			ENST00000399518
	ENST00000322954	UACA			ENST00000322954
	ENST00000306875	COG8			ENST00000306875
	ENST00000369208	SIM1			ENST00000369208
	ENST00000377275	ARL5B			ENST00000377275
	ENST00000366621	KCNK1			ENST00000366621
	ENST00000311212	ZNF706			ENST00000311212
	ENST00000260970	PPIG			ENST00000260970
	ENST00000433346	LRRC23			ENST00000433346
	ENST00000409534	IPO11			ENST00000409534
	ENST00000246024	TMX4			ENST00000246024
	ENST00000258403	SLC19A3			ENST00000258403
	ENST00000298097	FBXO33			ENST00000298097
	ENST00000220597	PAG1			ENST00000220597
	ENST00000394334	MST4			ENST00000394334
	ENST00000275732	GIGYF1			ENST00000275732
	ENST00000338560	TRPV2			ENST00000338560
	ENST00000002596	HS3ST1			ENST00000002596
	ENST00000263849	ZC2HC1A			ENST00000263849
	ENST00000334187	PPP4R1L			ENST00000334187
	ENST00000366691	RHOU			ENST00000366691
	ENST00000179259	C12orf5			ENST00000179259
	ENST00000444221	CEP72			ENST00000444221
	ENST00000361138	SMC5			ENST00000361138
	ENST00000426128	PNPLA8			ENST00000426128
	ENST00000443185	ZNF516			ENST00000443185
	ENST00000366997	LPGAT1			ENST00000366997
	ENST00000367474	SAMD5			ENST00000367474
	ENST00000370228	C10orf2			ENST00000370228
	ENST00000395731	HTR5A-AS1			ENST00000395731
	ENST00000250111	ATP1B2			ENST00000250111
	ENST00000380338	MLLT3			ENST00000380338
	ENST00000265440	TFEC			ENST00000265440
	ENST00000285968	NUP205			ENST00000285968
	ENST00000394294	FBXL20			ENST00000394294
	ENST00000540309	GPD2			ENST00000540309
	ENST00000298875	CPSF2			ENST00000298875
	ENST00000399816	UBE2QL1			ENST00000399816
	ENST00000366523	EFCAB2			ENST00000366523
	ENST00000326764	LENG8			ENST00000326764
	ENST00000398285	CRHR1			ENST00000398285
	ENST00000375864	LY6G5B			ENST00000375864
	ENST00000360663	PPP3CB			ENST00000360663
	ENST00000560677	GREM1			ENST00000560677
	ENST00000367405	ZBTB41			ENST00000367405
	ENST00000371477	CDC5L			ENST00000371477
	ENST00000325870	DMRTA1			ENST00000325870
	ENST00000541687	GCFC2			ENST00000541687
	ENST00000358951	RAB3GAP2			ENST00000358951
	ENST00000355689	TTC30A			ENST00000355689
	ENST00000367941	STX7			ENST00000367941
	ENST00000282701	BMP3			ENST00000282701
	ENST00000358767	IQCH			ENST00000358767
	ENST00000322893	KCNH5			ENST00000322893
	ENST00000304195	FRMD3			ENST00000304195
	ENST00000396401	TCEA1			ENST00000396401
	ENST00000313465	C8orf82			ENST00000313465
	ENST00000356321	ZNF770			ENST00000356321
	ENST00000216465	GSTZ1			ENST00000216465
	ENST00000302541	MYRIP			ENST00000302541
	ENST00000295461	NIPAL1			ENST00000295461
	ENST00000064724	CLDN11			ENST00000064724
	ENST00000295624	NAV1			ENST00000295624
	ENST00000325301	MIEF1			ENST00000325301
	ENST00000427331	CNTN4			ENST00000427331
	ENST00000394684	SGMS2			ENST00000394684
	ENST00000400546	NCAM2			ENST00000400546
	ENST00000473989	UBN2			ENST00000473989
	ENST00000394052	KRT222			ENST00000394052
	ENST00000341509	LCTL			ENST00000341509
	ENST00000523505	CCDC71L			ENST00000523505
	ENST00000481138	ZNF782			ENST00000481138
	ENST00000268459	NKD1			ENST00000268459
	ENST00000528014	FXYD2			ENST00000528014
	ENST00000533683	SAMD1			ENST00000533683
	ENST00000507386	JAKMIP2			ENST00000507386
	ENST00000375807	SECISBP2			ENST00000375807
	ENST00000375360	PTPDC1			ENST00000375360
	ENST00000253577	ABCB7			ENST00000253577
	ENST00000588258	C19orf40			ENST00000588258
	ENST00000395925	GLI3			ENST00000395925
	ENST00000264613	CP			ENST00000264613
	ENST00000338482	CHST4			ENST00000338482
	ENST00000260010	TLR2			ENST00000260010
	ENST00000397575	NFIB			ENST00000397575
	ENST00000375252	CYBRD1			ENST00000375252
	ENST00000606911	TOR1AIP1			ENST00000606911
	ENST00000360820	SCYL2			ENST00000360820
	ENST00000297109	SAP30L			ENST00000297109
	ENST00000282077	PDK1			ENST00000282077
	ENST00000401089	SZRD1			ENST00000401089
	ENST00000538703	HAL			ENST00000538703
	ENST00000371847	SPATA6			ENST00000371847
	ENST00000309395	MOB1B			ENST00000309395
	ENST00000408931	TBX20			ENST00000408931
	ENST00000309958	KLK10			ENST00000309958
	ENST00000376261	GAD2			ENST00000376261
	ENST00000429154	ZNF230			ENST00000429154
	ENST00000162391	FOXJ2			ENST00000162391
	ENST00000361716	VAMP1			ENST00000361716
	ENST00000379687	CXorf23			ENST00000379687
	ENST00000380842	POMP			ENST00000380842
	ENST00000308418	RNASEH2C			ENST00000308418
	ENST00000374379	CLIC4			ENST00000374379
	ENST00000405592	MTA3			ENST00000405592
	ENST00000315251	CHDH			ENST00000315251
	ENST00000368498	GOPC			ENST00000368498
	ENST00000352689	MKLN1			ENST00000352689
	ENST00000567389	C15orf41			ENST00000567389
	ENST00000379403	BTBD1			ENST00000379403
	ENST00000395494	ATP2A2			ENST00000395494
	ENST00000369448	FAM46C			ENST00000369448
	ENST00000202677	RALGAPA2			ENST00000202677
	ENST00000394106	CMTM4			ENST00000394106
	ENST00000228284	SART3			ENST00000228284
	ENST00000377459	HIST1H2AH			ENST00000377459
	ENST00000322366	WDFY3			ENST00000322366
	ENST00000317697	ASB8			ENST00000317697
	ENST00000420283	TSPYL4			ENST00000420283
	ENST00000376447	RASEF			ENST00000376447
	ENST00000357578	ALDH5A1			ENST00000357578
	ENST00000358602	ANKRD17			ENST00000358602
	ENST00000311378	WFIKKN2			ENST00000311378
	ENST00000360412	ZNF280B			ENST00000360412
	ENST00000295049	RFTN2			ENST00000295049
	ENST00000370460	AFF2			ENST00000370460
	ENST00000345506	STAT5A			ENST00000345506
	ENST00000282841	GGPS1			ENST00000282841
	ENST00000339865	USP47			ENST00000339865
	ENST00000261015	WDR12			ENST00000261015
	ENST00000222693	CAV2			ENST00000222693
	ENST00000259056	GALNT5			ENST00000259056
	ENST00000519824	FAM49B			ENST00000519824
	ENST00000580123	SLC16A5			ENST00000580123
	ENST00000261435	N4BP2			ENST00000261435
	ENST00000312143	CMKLR1			ENST00000312143
	ENST00000362032	SUCNR1			ENST00000362032
	ENST00000315765	HEPHL1			ENST00000315765
	ENST00000446041	SLC25A36			ENST00000446041
	ENST00000259339	TOR1B			ENST00000259339
	ENST00000465271	CNIH4			ENST00000465271
	ENST00000304101	KCNS3			ENST00000304101
	ENST00000304858	HSPA4			ENST00000304858
	ENST00000357816	AMER2			ENST00000357816
	ENST00000239231	PANK3			ENST00000239231
	ENST00000413830	EPGN			ENST00000413830
	ENST00000405303	TAPT1			ENST00000405303
	ENST00000219439	HSDL1			ENST00000219439
	ENST00000562767	RP11-315D16.2			ENST00000562767
	ENST00000281156	KHDRBS2			ENST00000281156
	ENST00000300215	EPB42			ENST00000300215
	ENST00000556084	PROX2			ENST00000556084
	ENST00000399231	MYO5A			ENST00000399231
	ENST00000258873	ACSBG1			ENST00000258873
	ENST00000290341	IGF2BP1			ENST00000290341
	ENST00000333577	EP400			ENST00000333577
	ENST00000258729	IGF2BP3			ENST00000258729
	ENST00000316793	OXTR			ENST00000316793
	ENST00000586078	SLC44A2			ENST00000586078
	ENST00000507359	KCTD16			ENST00000507359
	ENST00000341998	SLC24A2			ENST00000341998
	ENST00000392634	INF2			ENST00000392634
	ENST00000367674	TNR			ENST00000367674
	ENST00000433211	CTNNA3			ENST00000433211
	ENST00000568954	PHLPP2			ENST00000568954
	ENST00000257527	ADAM19			ENST00000257527
	ENST00000269197	ASXL3			ENST00000269197
	ENST00000355327	THSD4			ENST00000355327
	ENST00000509018	RAPGEF6			ENST00000509018
	ENST00000371130	TENM1			ENST00000371130
	ENST00000373381	CSMD2			ENST00000373381
	ENST00000427836	PLEKHM3			ENST00000427836
	ENST00000296603	LMBRD2			ENST00000296603
	ENST00000379671	NREP			ENST00000379671
	ENST00000225726	CCDC47			ENST00000225726
	ENST00000399302	QSER1			ENST00000399302
	ENST00000309835	STON1			ENST00000309835
	ENST00000433197	ERN1			ENST00000433197
	ENST00000261326	MOCOS			ENST00000261326
	ENST00000297261	SHH			ENST00000297261
	ENST00000376771	TBC1D25			ENST00000376771
	ENST00000263238	ACTR3			ENST00000263238
	ENST00000376896	RORB			ENST00000376896
	ENST00000370112	SLC30A7			ENST00000370112
	ENST00000261716	TAOK1			ENST00000261716
	ENST00000422256	PPP2R2D			ENST00000422256
	ENST00000393959	GABRB2			ENST00000393959
	ENST00000299886	COG1			ENST00000299886
	ENST00000361505	PNP			ENST00000361505
	ENST00000004980	SENP1			ENST00000004980
	ENST00000380752	SLC7A1			ENST00000380752
	ENST00000282369	TRIM36			ENST00000282369
	ENST00000394235	ELF2			ENST00000394235
	ENST00000338797	CRTC1			ENST00000338797
	ENST00000409829	ANTXR1			ENST00000409829
	ENST00000326624	ZBTB33			ENST00000326624
	ENST00000256649	TRIM45			ENST00000256649
	ENST00000520509	CCNE2			ENST00000520509
	ENST00000540145	CYLD			ENST00000540145
	ENST00000288368	PREX2			ENST00000288368
	ENST00000356591	APOLD1			ENST00000356591
	ENST00000405510	SUN2			ENST00000405510
	ENST00000536142	TSN			ENST00000536142
	ENST00000357166	ZDHHC9			ENST00000357166
	ENST00000337530	KIAA1958			ENST00000337530
	ENST00000340650	NHLRC1			ENST00000340650
	ENST00000260505	TTLL7			ENST00000260505
	ENST00000398073	CTDSP2			ENST00000398073
	ENST00000216484	SPTLC2			ENST00000216484
	ENST00000229387	RFX4			ENST00000229387
	ENST00000319420	SHISA2			ENST00000319420
	ENST00000309283	SLC6A15			ENST00000309283
	ENST00000503362	SPCS3			ENST00000503362
	ENST00000281092	FER			ENST00000281092
	ENST00000398016	GRIP1			ENST00000398016
	ENST00000369064	TARS2			ENST00000369064
	ENST00000331351	HS3ST4			ENST00000331351
	ENST00000389100	RNF180			ENST00000389100
	ENST00000393038	PTRH2			ENST00000393038
	ENST00000537760	RRAS2			ENST00000537760
	ENST00000371142	TM9SF3			ENST00000371142
	ENST00000398505	ZBTB21			ENST00000398505
	ENST00000314011	ZNF436			ENST00000314011
	ENST00000196371	OXCT1			ENST00000196371
	ENST00000319172	TMEM39A			ENST00000319172
	ENST00000284274	FAM105B			ENST00000284274
	ENST00000259963	FAM8A1			ENST00000259963
	ENST00000256062	TMTC1			ENST00000256062
	ENST00000474844	NSUN4			ENST00000474844
	ENST00000284273	UBASH3B			ENST00000284273
	ENST00000526104	RIC8A			ENST00000526104
	ENST00000374720	SLC44A1			ENST00000374720
	ENST00000336803	CLDN2			ENST00000336803
	ENST00000370485	CCBL2			ENST00000370485
	ENST00000344595	SRR			ENST00000344595
	ENST00000389032	STK38L			ENST00000389032
	ENST00000368090	PIGM			ENST00000368090
	ENST00000409600	BZW1			ENST00000409600
	ENST00000333201	ZNF583			ENST00000333201
	ENST00000465289	SLC35A3			ENST00000465289
	ENST00000293829	FGF11			ENST00000293829
	ENST00000263798	TYRO3			ENST00000263798
	ENST00000265343	AFF4			ENST00000265343
	ENST00000306984	MPLKIP			ENST00000306984
	ENST00000302922	SEPSECS			ENST00000302922
	ENST00000461745	ROBO2			ENST00000461745
	ENST00000504907	RBPJ			ENST00000504907
	ENST00000520147	ENY2			ENST00000520147
	ENST00000398117	BCL2			ENST00000398117
	ENST00000370767	FUBP1			ENST00000370767
	ENST00000367519	EPM2A			ENST00000367519
	ENST00000296280	MASP1			ENST00000296280
	ENST00000356205	SLC39A1			ENST00000356205
	ENST00000401957	RAPGEF5			ENST00000401957
	ENST00000284311	GPR15			ENST00000284311
	ENST00000330710	HHIPL1			ENST00000330710
	ENST00000331203	FBLN7			ENST00000331203
	ENST00000311127	HEG1			ENST00000311127
	ENST00000263409	LIFR			ENST00000263409
	ENST00000309042	REST			ENST00000309042
	ENST00000377110	TRPM3			ENST00000377110
	ENST00000262843	MID2			ENST00000262843
	ENST00000518483	EXO1			ENST00000518483
	ENST00000297130	MYOZ3			ENST00000297130
	ENST00000431350	TLK1			ENST00000431350
	ENST00000263904	STAM2			ENST00000263904
	ENST00000360315	GATAD2A			ENST00000360315
	ENST00000308086	THAP2			ENST00000308086
	ENST00000176763	STK10			ENST00000176763
	ENST00000360534	DPP4			ENST00000360534
	ENST00000297338	RAD21			ENST00000297338
	ENST00000230036	GPLD1			ENST00000230036
	ENST00000222402	UBE2D4			ENST00000222402
	ENST00000527748	GPR61			ENST00000527748
	ENST00000337702	TTC33			ENST00000337702
	ENST00000222584	SP4			ENST00000222584
	ENST00000215793	SF3A1			ENST00000215793
	ENST00000256689	SLC38A2			ENST00000256689
	ENST00000495303	MYD88			ENST00000495303
	ENST00000487519	TFAM			ENST00000487519
	ENST00000393158	PDGFD			ENST00000393158
	ENST00000276282	MFHAS1			ENST00000276282
	ENST00000367498	IVNS1ABP			ENST00000367498
	ENST00000247883	TAS2R5			ENST00000247883
	ENST00000507460	GABRA2			ENST00000507460
	ENST00000395965	FAM172A			ENST00000395965
	ENST00000565858	ESRP2			ENST00000565858
	ENST00000442697	DNAJB14			ENST00000442697
	ENST00000359943	FAM3C			ENST00000359943
	ENST00000257901	KRT85			ENST00000257901
	ENST00000262554	SPTLC1			ENST00000262554
	ENST00000282538	GADL1			ENST00000282538
	ENST00000376752	PCSK5			ENST00000376752
	ENST00000242261	TWIST1			ENST00000242261
	ENST00000264867	PPARGC1A			ENST00000264867
	ENST00000274276	OSMR			ENST00000274276
	ENST00000335756	CENPA			ENST00000335756
	ENST00000368968	CEP57L1			ENST00000368968
	ENST00000417955	NAPEPLD			ENST00000417955
	ENST00000394232	SV2B			ENST00000394232
	ENST00000374852	MTMR8			ENST00000374852
	ENST00000291458	CCDC58			ENST00000291458
	ENST00000369089	PRDM1			ENST00000369089
	ENST00000525842	ZBTB44			ENST00000525842
	ENST00000304778	LONRF3			ENST00000304778
	ENST00000296499	NDST3			ENST00000296499
	ENST00000309863	GCC2			ENST00000309863
	ENST00000316448	CALR			ENST00000316448
	ENST00000243300	NRK			ENST00000243300
	ENST00000264444	MXD1			ENST00000264444
	ENST00000275358	VWDE			ENST00000275358
	ENST00000379984	RS1			ENST00000379984
	ENST00000285681	USP25			ENST00000285681
	ENST00000519811	DENND3			ENST00000519811
	ENST00000374338	LDLRAP1			ENST00000374338
	ENST00000271308	PSMA5			ENST00000271308
	ENST00000427716	FGD4			ENST00000427716
	ENST00000380515	FAM169A			ENST00000380515
	ENST00000261292	LIPG			ENST00000261292
	ENST00000357742	MCTP2			ENST00000357742
	ENST00000285243	ANKRD40			ENST00000285243
	ENST00000579937	GIT1			ENST00000579937
	ENST00000372358	EXOSC2			ENST00000372358
	ENST00000216489	ALKBH1			ENST00000216489
	ENST00000409190	SYNC			ENST00000409190
	ENST00000397707	SLC12A6			ENST00000397707
	ENST00000378677	DMD			ENST00000378677
	ENST00000399218	GAREM			ENST00000399218
	ENST00000310823	ADAM17			ENST00000310823
	ENST00000232165	UBE3A			ENST00000232165
	ENST00000400000	VAPA			ENST00000400000
	ENST00000289104	MRAS			ENST00000289104
	ENST00000481490	FSBP			ENST00000481490
	ENST00000303795	APLF			ENST00000303795
	ENST00000335749	TNRC6C			ENST00000335749
	ENST00000343958	FGD6			ENST00000343958
	ENST00000003912	NIPAL3			ENST00000003912
	ENST00000406955	GAL3ST1			ENST00000406955
	ENST00000565468	TMEM178B			ENST00000565468
	ENST00000356260	SDAD1			ENST00000356260
	ENST00000449924	RBFOX2			ENST00000449924
	ENST00000256832	NEDD4L			ENST00000256832
	ENST00000538629	SCAMP1			ENST00000538629
	ENST00000335753	SLK			ENST00000335753
	ENST00000367034	MRPL18			ENST00000367034
	ENST00000397033	ITGA4			ENST00000397033
	ENST00000259253	UGGT1			ENST00000259253
	ENST00000503238	FRYL			ENST00000503238
	ENST00000356915	DCX			ENST00000356915
	ENST00000025301	AKAP11			ENST00000025301
	ENST00000341697	SEMA6C			ENST00000341697
	ENST00000260364	NOX5			ENST00000260364
	ENST00000301286	PLIN4			ENST00000301286
	ENST00000369686	WNT2B			ENST00000369686
	ENST00000561981	FRRS1L			ENST00000561981
	ENST00000338637	ZNF81			ENST00000338637
	ENST00000221200	KCTD9			ENST00000221200
	ENST00000406610	PARD3B			ENST00000406610
	ENST00000567617	C15orf39			ENST00000567617
	ENST00000302008	OGG1			ENST00000302008
	ENST00000398015	EPHB1			ENST00000398015
	ENST00000356713	CNNM1			ENST00000356713
	ENST00000296543	NAA15			ENST00000296543
	ENST00000395169	MAPK10			ENST00000395169
	ENST00000262844	AMMECR1			ENST00000262844
	ENST00000276480	ST18			ENST00000276480
	ENST00000340700	KCNK10			ENST00000340700
	ENST00000534968	CD84			ENST00000534968
	ENST00000378191	AJAP1			ENST00000378191
	ENST00000368346	ASH1L			ENST00000368346
	ENST00000206423	CCDC80			ENST00000206423
	ENST00000261574	IPO5			ENST00000261574
	ENST00000367467	SASH1			ENST00000367467
	ENST00000379803	SIN3B			ENST00000379803
	ENST00000269216	GATA6			ENST00000269216
	ENST00000254508	NUP210			ENST00000254508
	ENST00000441885	SHISA6			ENST00000441885
	ENST00000264852	SIDT1			ENST00000264852
	ENST00000347785	CD5			ENST00000347785
	ENST00000246186	MMP24			ENST00000246186
	ENST00000370161	AGL			ENST00000370161
	ENST00000173229	NTN1			ENST00000173229
	ENST00000328933	SYNGR1			ENST00000328933
	ENST00000263707	TFCP2L1			ENST00000263707
	ENST00000458420	CLSTN2			ENST00000458420
	ENST00000311160	TNS3			ENST00000311160
	ENST00000373960	DES			ENST00000373960
	ENST00000257290	PDGFRA			ENST00000257290
	ENST00000425217	KSR2			ENST00000425217
	ENST00000295900	ATXN7			ENST00000295900
	ENST00000316407	KIAA2018			ENST00000316407
	ENST00000538932	ZNF664			ENST00000538932
	ENST00000440460	DIXDC1			ENST00000440460
	ENST00000394071	ELMSAN1			ENST00000394071
	ENST00000395002	FAM13A			ENST00000395002
	ENST00000524140	NWD1			ENST00000524140
	ENST00000305253	TUB			ENST00000305253
	ENST00000232217	RBP2			ENST00000232217
	ENST00000243457	KCNJ2			ENST00000243457
	ENST00000382361	FSCN1			ENST00000382361
	ENST00000369980	IRAK1			ENST00000369980
	ENST00000263335	PAX8			ENST00000263335
	ENST00000369864	AMIGO1			ENST00000369864
	ENST00000420881	PCDH19			ENST00000420881
	ENST00000455332	USP2			ENST00000455332
	ENST00000375221	ITGA6			ENST00000375221
	ENST00000368843	SNX27			ENST00000368843
	ENST00000414716	CEP170B			ENST00000414716
	ENST00000419482	SMYD1			ENST00000419482
	ENST00000423103	PEG3			ENST00000423103
	ENST00000297354	SBSPON			ENST00000297354
	ENST00000309964	CLOCK			ENST00000309964
	ENST00000382674	EVC			ENST00000382674
	ENST00000371103	LCOR			ENST00000371103
	ENST00000376718	PRUNE2			ENST00000376718
	ENST00000261023	ITGAV			ENST00000261023
	ENST00000377060	CNNM3			ENST00000377060
	ENST00000372410	GPR107			ENST00000372410
	ENST00000514251	ZBTB38			ENST00000514251
	ENST00000370069	GMEB2			ENST00000370069
	ENST00000392882	WARS			ENST00000392882
	ENST00000377403	H6PD			ENST00000377403
	ENST00000538733	CAMKK2			ENST00000538733
	ENST00000335877	PSMF1			ENST00000335877
	ENST00000324344	DCUN1D3			ENST00000324344
	ENST00000261491	DGKH			ENST00000261491
	ENST00000431828	KANSL3			ENST00000431828
	ENST00000333027	MTMR3			ENST00000333027
	ENST00000418596	FAM126B			ENST00000418596
	ENST00000302538	ABR			ENST00000302538
	ENST00000392238	FAM117B			ENST00000392238
	ENST00000398988	KSR1			ENST00000398988
	ENST00000264380	PIKFYVE			ENST00000264380
	ENST00000426073	ARHGEF7			ENST00000426073
	ENST00000262325	AP2B1			ENST00000262325
	ENST00000332674	MXI1			ENST00000332674
	ENST00000254667	PTPRE			ENST00000254667
	ENST00000602300	HNRNPDL			ENST00000602300
	ENST00000237853	ELL2			ENST00000237853
	ENST00000250263	ERI1			ENST00000250263
	ENST00000553116	RAB5B			ENST00000553116
	ENST00000440172	KIAA1549			ENST00000440172
	ENST00000358387	TXNDC15			ENST00000358387
	ENST00000256078	KRAS			ENST00000256078
	ENST00000512055	CPNE4			ENST00000512055
	ENST00000261879	APH1B			ENST00000261879
	ENST00000608933	PPM1K			ENST00000608933
	ENST00000336095	RNF24			ENST00000336095
	ENST00000313349	SERTAD2			ENST00000313349
	ENST00000409987	LSM5			ENST00000409987
	ENST00000449802	NBEAL1			ENST00000449802
	ENST00000215730	SNAP29			ENST00000215730
	ENST00000368635	MARCKS			ENST00000368635
	ENST00000328070	ZNF71			ENST00000328070
	ENST00000324765	DIAPH2			ENST00000324765
	ENST00000302079	PIEZO2			ENST00000302079
	ENST00000367362	NR5A2			ENST00000367362
	ENST00000269701	AKAP8			ENST00000269701
	ENST00000229195	CNOT2			ENST00000229195
	ENST00000406875	HIPK2			ENST00000406875
	ENST00000608372	SCOC			ENST00000608372
	ENST00000475541	PURG			ENST00000475541
	ENST00000539554	MAGOHB			ENST00000539554
	ENST00000375064	TBC1D2			ENST00000375064
	ENST00000288135	KIT			ENST00000288135
	ENST00000256433	IER3IP1			ENST00000256433
	ENST00000303143	COL8A2			ENST00000303143
	ENST00000261402	NUAK1			ENST00000261402
	ENST00000396825	FITM2			ENST00000396825
	ENST00000366956	PTPN14			ENST00000366956
	ENST00000434724	GSPT1			ENST00000434724
	ENST00000359600	ZSWIM5			ENST00000359600
	ENST00000393310	LIMS1			ENST00000393310
	ENST00000393094	CUL5			ENST00000393094
	ENST00000256637	SORT1			ENST00000256637
	ENST00000274938	SCUBE3			ENST00000274938
	ENST00000377122	NEBL			ENST00000377122
	ENST00000281928	MED13L			ENST00000281928
	ENST00000240093	FZD3			ENST00000240093
	ENST00000602540	PHLDA1			ENST00000602540
	ENST00000609116	PTBP2			ENST00000609116
	ENST00000296328	UBXN7			ENST00000296328
	ENST00000302475	MCC			ENST00000302475
	ENST00000602402	DNAJC3			ENST00000602402
	ENST00000261900	CCNT1			ENST00000261900
	ENST00000319121	KLHL11			ENST00000319121
	ENST00000335670	RORA			ENST00000335670
	ENST00000307439	RASSF6			ENST00000307439
	ENST00000261438	KLF3			ENST00000261438
	ENST00000343017	SNX18			ENST00000343017
	ENST00000343307	B3GALTL			ENST00000343307
	ENST00000417201	RBM18			ENST00000417201
	ENST00000396418	PKIA			ENST00000396418
	ENST00000535628	ZBTB7C			ENST00000535628
	ENST00000355943	SLC25A46			ENST00000355943
	ENST00000255006	RIN2			ENST00000255006
	ENST00000306721	CDCA7			ENST00000306721
	ENST00000373479	RNF8			ENST00000373479
	ENST00000274008	SPATA5			ENST00000274008
	ENST00000246548	UBA2			ENST00000246548
	ENST00000261233	IRAK3			ENST00000261233
	ENST00000223122	C1GALT1			ENST00000223122
	ENST00000263275	OPA3			ENST00000263275
	ENST00000428869	MRO			ENST00000428869
	ENST00000392237	ICA1L			ENST00000392237
	ENST00000330342	ATP6V0A2			ENST00000330342
	ENST00000553856	IFRG15			ENST00000553856
	ENST00000312655	YPEL2			ENST00000312655
	ENST00000543491	PCDH7			ENST00000543491
	ENST00000359985	HIST1H2BF			ENST00000359985
	ENST00000340208	MEF2C			ENST00000340208
	ENST00000309241	PPARGC1B			ENST00000309241
	ENST00000456936	TMED7			ENST00000456936
	ENST00000359478	MFAP5			ENST00000359478
	ENST00000262435	SMURF2			ENST00000262435
	ENST00000301281	UBXN6			ENST00000301281
	ENST00000456315	DEPDC1			ENST00000456315
	ENST00000304030	ZNF439			ENST00000304030
	ENST00000222543	TFPI2			ENST00000222543
	ENST00000361228	RASSF9			ENST00000361228
	ENST00000282356	CAMK4			ENST00000282356
	ENST00000337478	ITPRIP			ENST00000337478
	ENST00000609129	ZBTB8B			ENST00000609129
	ENST00000261973	RBM25			ENST00000261973
	ENST00000406122	ATL2			ENST00000406122
	ENST00000340134	IFITM10			ENST00000340134
	ENST00000369317	TXNIP			ENST00000369317
	ENST00000536681	FAR2			ENST00000536681
	ENST00000367390	LHX9			ENST00000367390
	ENST00000397195	PAFAH1B1			ENST00000397195
	ENST00000585159	CBLN2			ENST00000585159
	ENST00000373886	BICC1			ENST00000373886
	ENST00000371244	PRKAA2			ENST00000371244
	ENST00000378616	XK			ENST00000378616
	ENST00000320634	FAIM2			ENST00000320634
	ENST00000258538	SLC41A2			ENST00000258538
	ENST00000415050	TMEM251			ENST00000415050
	ENST00000251822	RHOBTB2			ENST00000251822
	ENST00000358746	TTC37			ENST00000358746
	ENST00000525126	LAYN			ENST00000525126
	ENST00000268124	POLG			ENST00000268124
	ENST00000370447	ZNF326			ENST00000370447
	ENST00000382004	RFX3			ENST00000382004
	ENST00000396865	SLC38A9			ENST00000396865
	ENST00000263726	LHX4			ENST00000263726
	ENST00000495827	PTPLAD2			ENST00000495827
	ENST00000318006	VPS39			ENST00000318006
	ENST00000260947	BARD1			ENST00000260947
	ENST00000368977	LACE1			ENST00000368977
	ENST00000370454	LRRC8C			ENST00000370454
	ENST00000265963	GTF2H1			ENST00000265963
	ENST00000353874	SNX1			ENST00000353874
	ENST00000280612	SLC7A11			ENST00000280612
	ENST00000368918	GABPB2			ENST00000368918
	ENST00000292357	PEAR1			ENST00000292357
	ENST00000274341	HAPLN1			ENST00000274341
	ENST00000412923	PCDH18			ENST00000412923
	ENST00000251691	KIAA1244			ENST00000251691
	ENST00000377474	KCTD12			ENST00000377474
	ENST00000446231	SMG1			ENST00000446231
	ENST00000277570	PROSER2			ENST00000277570
	ENST00000372755	VCL			ENST00000372755
	ENST00000280330	FAM173B			ENST00000280330
	ENST00000264193	CPOX			ENST00000264193
	ENST00000379028	NRCAM			ENST00000379028
	ENST00000398294	CREBZF			ENST00000398294
	ENST00000302118	PCSK9			ENST00000302118
	ENST00000550389	FRS2			ENST00000550389
	ENST00000258301	STX6			ENST00000258301
	ENST00000335251	INTU			ENST00000335251
	ENST00000529246	C6orf141			ENST00000529246
	ENST00000389677	FAXC			ENST00000389677
	ENST00000273482	TRPC1			ENST00000273482
	ENST00000370025	PRPF38B			ENST00000370025
	ENST00000302000	PYGO1			ENST00000302000
	ENST00000396521	EXOSC3			ENST00000396521
	ENST00000334528	FMN1			ENST00000334528
	ENST00000367481	STXBP5			ENST00000367481
	ENST00000379882	DDX58			ENST00000379882
	ENST00000374263	SUSD1			ENST00000374263
	ENST00000325455	PGR			ENST00000325455
	ENST00000330123	ZNF616			ENST00000330123
	ENST00000264977	PPP2R3A			ENST00000264977
	ENST00000395879	COA1			ENST00000395879
	ENST00000263092	METTL16			ENST00000263092
	ENST00000265087	STC2			ENST00000265087
	ENST00000218652	NDFIP2			ENST00000218652
	ENST00000426016	SOS1			ENST00000426016
	ENST00000535529	MRPL48			ENST00000535529
	ENST00000322716	EPM2AIP1			ENST00000322716
	ENST00000253699	ZFYVE20			ENST00000253699
	ENST00000308191	PDE7B			ENST00000308191
	ENST00000380243	CCDC85C			ENST00000380243
	ENST00000295119	NUP35			ENST00000295119
	ENST00000297063	KIAA0895			ENST00000297063
	ENST00000264318	GABRA4			ENST00000264318
	ENST00000328379	PTRHD1			ENST00000328379
	ENST00000359520	TECPR2			ENST00000359520
	ENST00000265107	WDR70			ENST00000265107
	ENST00000263593	SIAE			ENST00000263593
	ENST00000566423	ARPP19			ENST00000566423
	ENST00000361488	FAM110B			ENST00000361488
	ENST00000394697	ADCY7			ENST00000394697
	ENST00000582084	SSH2			ENST00000582084
	ENST00000373095	FAM102A			ENST00000373095
	ENST00000264896	SCARB2			ENST00000264896
	ENST00000438882	PLEKHB2			ENST00000438882
	ENST00000354436	NFAT5			ENST00000354436
	ENST00000405348	CAV1			ENST00000405348
	ENST00000334744	PRELID2			ENST00000334744
	ENST00000264161	DARS			ENST00000264161
	ENST00000303221	EMB			ENST00000303221
	ENST00000420843	ARRB1			ENST00000420843
	ENST00000292782	DCUN1D1			ENST00000292782
	ENST00000399523	UFD1L			ENST00000399523
	ENST00000549396	PPFIA2			ENST00000549396
	ENST00000423059	THSD7A			ENST00000423059
	ENST00000469217	PCCB			ENST00000469217
	ENST00000367466	PLA2G4A			ENST00000367466
	ENST00000392127	QKI			ENST00000392127
	ENST00000425673	PLEKHG2			ENST00000425673
	ENST00000373218	EIF4EBP2			ENST00000373218
	ENST00000266712	TMTC3			ENST00000266712
	ENST00000263174	PALMD			ENST00000263174
	ENST00000261249	TRMT5			ENST00000261249
[truncated: 1,282 more rows]

## Sheet: TargetScan8.0__miR-935.Cow.pred
Ortholog of target gene	Representative transcript	Gene name	3P-seq tags + 5	Total sites	8mer sites	7mer-m8 sites	7mer-A1 sites	6mer sites	Representative miRNA	Predicted occupancy (low miRNA)	Predicted occupancy (high miRNA)	Predicted occupancy (transfected miRNA)	Cumulative weighted context++ score	Total context++ score	Aggregate PCT
AF131215.5	ENST00000400102.3		5	2	1	0	1	0	bta-miR-935				-1.51	-1.52	N/A
COX7B	ENST00000481445.1	cytochrome c oxidase subunit VIIb	83	2	1	1	0	1	bta-miR-935				-0.9	-0.97	N/A
OR6C65	ENST00000379665.2	olfactory receptor, family 6, subfamily C, member 65	5	1	1	0	0	0	bta-miR-935				-0.89	-0.89	N/A
PRR18	ENST00000322583.3	proline rich 18	15	2	1	1	0	0	bta-miR-935				-0.86	-1.21	N/A
TSC22D3	ENST00000372390.4	TSC22 domain family, member 3	154	1	1	0	0	0	bta-miR-935				-0.83	-0.83	N/A
CTD-3203P2.2	ENST00000566854.1	HCG1815999; Uncharacterized protein	5	1	1	0	0	0	bta-miR-935				-0.78	-0.78	N/A
MCFD2	ENST00000444761.2	multiple coagulation factor deficiency 2	1648	2	2	0	0	2	bta-miR-935				-0.69	-0.82	N/A
KBTBD4	ENST00000450908.1	HCG1992246; KBTBD4 protein; Uncharacterized protein	5	1	1	0	0	1	bta-miR-935				-0.68	-0.68	N/A
RP4-758J18.2	ENST00000444362.1	HCG20425, isoform CRA_a; Uncharacterized protein; cDNA FLJ53815	283	1	1	0	0	0	bta-miR-935				-0.66	-0.66	N/A
COX7A2	ENST00000370081.2	cytochrome c oxidase subunit VIIa polypeptide 2 (liver)	682	1	1	0	0	0	bta-miR-935				-0.62	-0.68	N/A
CTAGE1	ENST00000391403.2	cutaneous T-cell lymphoma-associated antigen 1	5	1	0	1	0	0	bta-miR-935				-0.62	-0.62	N/A
RP11-650K20.3	ENST00000551650.1	Uncharacterized protein	5	1	1	0	0	0	bta-miR-935				-0.6	-0.6	N/A
SYT4	ENST00000255224.3	synaptotagmin IV	11	2	1	1	0	0	bta-miR-935				-0.6	-0.6	N/A
LILRA4	ENST00000291759.4	leukocyte immunoglobulin-like receptor, subfamily A (with TM domain), member 4	5	1	1	0	0	0	bta-miR-935				-0.57	-0.57	N/A
CXCL11	ENST00000306621.3	chemokine (C-X-C motif) ligand 11	5	2	0	2	0	0	bta-miR-935				-0.57	-0.57	N/A
CHRNA5	ENST00000299565.5	cholinergic receptor, nicotinic, alpha 5 (neuronal)	903	1	1	0	0	0	bta-miR-935				-0.57	-0.58	N/A
EFNA1	ENST00000368407.3	ephrin-A1	423	2	0	2	0	0	bta-miR-935				-0.56	-0.56	N/A
TEX26	ENST00000380473.3	testis expressed 26	5	1	1	0	0	1	bta-miR-935				-0.56	-0.56	N/A
AC145676.2	ENST00000514988.1	Uncharacterized protein	5	1	0	1	0	0	bta-miR-935				-0.54	-0.54	N/A
CMC2	ENST00000570195.1	COX assembly mitochondrial protein 2 homolog (S. cerevisiae)	87	1	1	0	0	0	bta-miR-935				-0.53	-0.53	N/A
BIRC5	ENST00000301633.4	baculoviral IAP repeat containing 5	3607	3	2	1	0	1	bta-miR-935				-0.53	-1	N/A
CAPS2	ENST00000409799.1	calcyphosine 2	8	1	1	0	0	0	bta-miR-935				-0.53	-0.53	N/A
SPNS1	ENST00000565975.1	spinster homolog 1 (Drosophila)	1364	1	1	0	0	0	bta-miR-935				-0.52	-0.53	N/A
CTPS2	ENST00000443824.1	CTP synthase 2	47	2	2	0	0	0	bta-miR-935				-0.52	-0.68	N/A
AC006486.1	ENST00000378108.1		5	1	1	0	0	0	bta-miR-935				-0.51	-0.51	N/A
FGF5	ENST00000456523.3	fibroblast growth factor 5	1478	2	1	0	1	0	bta-miR-935				-0.51	-0.6	N/A
C8orf74	ENST00000304519.5	chromosome 8 open reading frame 74	5	1	1	0	0	0	bta-miR-935				-0.51	-0.51	N/A
MAP7D1	ENST00000316156.4	MAP7 domain containing 1	1052	2	2	0	0	1	bta-miR-935				-0.51	-0.51	N/A
TBPL1	ENST00000237264.4	TBP-like 1	69	2	1	0	1	0	bta-miR-935				-0.5	-0.5	N/A
CDK2	ENST00000266970.4	cyclin-dependent kinase 2	6789	1	1	0	0	0	bta-miR-935				-0.5	-0.5	N/A
RIT1	ENST00000368323.3	Ras-like without CAAX 1	192	1	1	0	0	2	bta-miR-935				-0.5	-0.53	N/A
GMFB	ENST00000554908.1	glia maturation factor, beta	15	4	2	0	2	3	bta-miR-935				-0.49	-0.71	N/A
CDH13	ENST00000566620.1	cadherin 13	1020	2	2	0	0	0	bta-miR-935				-0.49	-0.49	N/A
GPNMB	ENST00000258733.4	glycoprotein (transmembrane) nmb	115	2	1	0	1	1	bta-miR-935				-0.49	-0.49	N/A
MSH2	ENST00000233146.2	mutS homolog 2	1468	1	1	0	0	0	bta-miR-935				-0.48	-0.49	N/A
COQ2	ENST00000311469.4	coenzyme Q2 4-hydroxybenzoate polyprenyltransferase	112	1	1	0	0	0	bta-miR-935				-0.47	-0.47	N/A
LUZP4	ENST00000371920.3	leucine zipper protein 4	5	1	1	0	0	0	bta-miR-935				-0.47	-0.47	N/A
C12orf23	ENST00000548125.1	chromosome 12 open reading frame 23	602	1	1	0	0	2	bta-miR-935				-0.46	-0.46	N/A
GSPT2	ENST00000340438.4	G1 to S phase transition 2	97	2	1	0	1	0	bta-miR-935				-0.46	-0.47	N/A
VSNL1	ENST00000406397.1	visinin-like 1	89	1	1	0	0	0	bta-miR-935				-0.46	-0.46	N/A
HIST1H3C	ENST00000540144.1	histone cluster 1, H3c	87	1	0	1	0	0	bta-miR-935				-0.45	-0.51	N/A
TOMM5	ENST00000544379.1	translocase of outer mitochondrial membrane 5 homolog (yeast)	12658	1	1	0	0	0	bta-miR-935				-0.45	-0.45	N/A
SQSTM1	ENST00000389805.4	sequestosome 1	5047	1	1	0	0	0	bta-miR-935				-0.44	-0.46	N/A
ZNF184	ENST00000211936.6	zinc finger protein 184	8	1	1	0	0	0	bta-miR-935				-0.43	-0.43	N/A
NAP1L4	ENST00000380542.4	nucleosome assembly protein 1-like 4	7751	1	1	0	0	0	bta-miR-935				-0.43	-0.43	N/A
SDCBP	ENST00000260130.4	syndecan binding protein (syntenin)	1071	1	1	0	0	0	bta-miR-935				-0.43	-0.44	N/A
RP11-382J12.1	ENST00000499227.2	Uncharacterized protein	5	2	0	1	1	1	bta-miR-935				-0.43	-0.43	N/A
PBOV1	ENST00000527246.2	prostate and breast cancer overexpressed 1	5	1	1	0	0	0	bta-miR-935				-0.43	-0.43	N/A
SMAD1	ENST00000302085.4	SMAD family member 1	240	2	0	2	0	0	bta-miR-935				-0.42	-0.43	N/A
SMARCAD1	ENST00000354268.4	SWI/SNF-related, matrix-associated actin-dependent regulator of chromatin, subfamily a, containing DEAD/H box 1	371	3	1	0	2	1	bta-miR-935				-0.42	-0.42	N/A
VDAC1	ENST00000395044.3	voltage-dependent anion channel 1	106	1	1	0	0	0	bta-miR-935				-0.42	-0.42	N/A
FLJ00104	ENST00000446344.1	HCG1980662; Uncharacterized protein	60	1	0	1	0	1	bta-miR-935				-0.42	-0.42	N/A
WNT2	ENST00000265441.3	wingless-type MMTV integration site family member 2	5	1	1	0	0	1	bta-miR-935				-0.42	-0.42	N/A
FAM120C	ENST00000477084.1	family with sequence similarity 120C	11	3	1	1	1	0	bta-miR-935				-0.41	-0.5	N/A
SFXN1	ENST00000321442.5	sideroflexin 1	1018	2	2	0	0	2	bta-miR-935				-0.41	-0.96	N/A
ZFAND6	ENST00000261749.6	zinc finger, AN1-type domain 6	11	1	1	0	0	0	bta-miR-935				-0.4	-0.4	N/A
FOXJ3	ENST00000372571.1	forkhead box J3	329	3	0	2	1	2	bta-miR-935				-0.4	-0.41	N/A
KIF15	ENST00000326047.4	kinesin family member 15	554	1	1	0	0	0	bta-miR-935				-0.4	-0.41	N/A
ACBD5	ENST00000396271.3	acyl-CoA binding domain containing 5	77	2	1	0	1	1	bta-miR-935				-0.4	-0.43	N/A
NECAB1	ENST00000417640.2	N-terminal EF-hand calcium binding protein 1	5	1	0	1	0	2	bta-miR-935				-0.39	-0.39	N/A
IL7	ENST00000263851.4	interleukin 7	5	1	1	0	0	0	bta-miR-935				-0.39	-0.39	N/A
TMEM248	ENST00000341567.4	transmembrane protein 248	3207	1	1	0	0	1	bta-miR-935				-0.39	-0.39	N/A
CTH	ENST00000411986.2	cystathionase (cystathionine gamma-lyase)	430	1	1	0	0	1	bta-miR-935				-0.39	-0.41	N/A
RBM48	ENST00000481551.1	RNA binding motif protein 48	220	1	1	0	0	3	bta-miR-935				-0.39	-0.41	N/A
IL2	ENST00000226730.4	interleukin 2	5	1	0	1	0	0	bta-miR-935				-0.39	-0.39	N/A
RP11-366L20.2	ENST00000356215.2	Uncharacterized protein	5	2	1	0	1	0	bta-miR-935				-0.39	-0.39	N/A
C16orf62	ENST00000543152.1	chromosome 16 open reading frame 62	599	2	1	0	1	0	bta-miR-935				-0.39	-0.6	N/A
TGFBR1	ENST00000374994.4	transforming growth factor, beta receptor 1	249	4	2	2	0	0	bta-miR-935				-0.38	-0.62	N/A
AK3	ENST00000381809.3	adenylate kinase 3	323	1	1	0	0	2	bta-miR-935				-0.38	-0.38	N/A
SLCO1C1	ENST00000545604.1	solute carrier organic anion transporter family, member 1C1	19	1	1	0	0	0	bta-miR-935				-0.38	-0.38	N/A
LRRC19	ENST00000380055.5	leucine rich repeat containing 19	5	4	0	1	3	0	bta-miR-935				-0.38	-0.38	N/A
CANX	ENST00000247461.4	calnexin	17053	1	1	0	0	0	bta-miR-935				-0.38	-0.38	N/A
XRCC6BP1	ENST00000300145.3	XRCC6 binding protein 1	950	1	0	1	0	0	bta-miR-935				-0.38	-0.38	N/A
ZNF441	ENST00000357901.4	zinc finger protein 441	5	2	0	0	2	0	bta-miR-935				-0.37	-0.37	N/A
BRMS1L	ENST00000216807.7	breast cancer metastasis-suppressor 1-like	230	2	1	0	1	1	bta-miR-935				-0.37	-0.38	N/A
LETMD1	ENST00000380123.2	LETM1 domain containing 1	1619	5	2	2	1	1	bta-miR-935				-0.37	-0.81	N/A
GPX3	ENST00000517973.1	glutathione peroxidase 3 (plasma)	1142	1	1	0	0	0	bta-miR-935				-0.37	-0.37	N/A
ARAP3	ENST00000508305.1	ArfGAP with RhoGAP domain, ankyrin repeat and PH domain 3	95	1	1	0	0	0	bta-miR-935				-0.37	-0.37	N/A
C10orf62	ENST00000370640.3	chromosome 10 open reading frame 62	5	1	1	0	0	0	bta-miR-935				-0.37	-0.37	N/A
C19orf44	ENST00000594035.1	chromosome 19 open reading frame 44	25	1	1	0	0	0	bta-miR-935				-0.36	-0.36	N/A
PARG	ENST00000402038.3	poly (ADP-ribose) glycohydrolase	445	1	1	0	0	0	bta-miR-935				-0.36	-0.38	N/A
MND1	ENST00000240488.3	meiotic nuclear divisions 1 homolog (S. cerevisiae)	1780	1	0	1	0	0	bta-miR-935				-0.36	-0.37	N/A
ZNF235	ENST00000291182.4	zinc finger protein 235	69	1	1	0	0	0	bta-miR-935				-0.36	-0.36	N/A
SNX15	ENST00000377244.3	sorting nexin 15	341	2	0	2	0	0	bta-miR-935				-0.36	-0.36	N/A
ARHGAP19	ENST00000358531.4	Rho GTPase activating protein 19	1051	3	0	2	1	2	bta-miR-935				-0.36	-0.36	N/A
CCDC102B	ENST00000319445.6	coiled-coil domain containing 102B	5	1	1	0	0	0	bta-miR-935				-0.36	-0.36	N/A
SNX10	ENST00000396376.1	sorting nexin 10	9	1	1	0	0	1	bta-miR-935				-0.36	-0.36	N/A
TMEM202	ENST00000341689.3	transmembrane protein 202	5	2	0	0	2	0	bta-miR-935				-0.36	-0.36	N/A
C2orf49	ENST00000258457.2	chromosome 2 open reading frame 49	161	1	0	1	0	1	bta-miR-935				-0.35	-0.35	N/A
OR51F2	ENST00000322110.5	olfactory receptor, family 51, subfamily F, member 2	5	1	0	1	0	0	bta-miR-935				-0.35	-0.35	N/A
RSPO1	ENST00000373059.1	R-spondin 1	5	1	1	0	0	0	bta-miR-935				-0.35	-0.35	N/A
XIAP	ENST00000371199.3	X-linked inhibitor of apoptosis	153	1	1	0	0	1	bta-miR-935				-0.35	-0.35	N/A
TMEM47	ENST00000275954.3	transmembrane protein 47	129	3	0	2	1	0	bta-miR-935				-0.35	-0.41	N/A
C11orf63	ENST00000531316.1	chromosome 11 open reading frame 63	38	1	0	1	0	1	bta-miR-935				-0.35	-0.35	N/A
NRG1	ENST00000341377.5	neuregulin 1	113	1	1	0	0	1	bta-miR-935				-0.35	-0.38	N/A
ATXN7L3B	ENST00000519948.2	ataxin 7-like 3B	55	2	1	0	1	3	bta-miR-935				-0.34	-0.36	N/A
RP11-1070N10.3	ENST00000554161.1	Uncharacterized protein	5	1	0	1	0	0	bta-miR-935				-0.34	-0.34	N/A
ZFAND5	ENST00000237937.3	zinc finger, AN1-type domain 5	2522	2	0	1	1	2	bta-miR-935				-0.34	-0.37	N/A
PI4K2B	ENST00000264864.6	phosphatidylinositol 4-kinase type 2 beta	931	1	1	0	0	1	bta-miR-935				-0.34	-0.37	N/A
PNMA1	ENST00000316836.3	paraneoplastic Ma antigen 1	70	2	1	0	1	0	bta-miR-935				-0.34	-0.35	N/A
SLC12A1	ENST00000396577.3	solute carrier family 12 (sodium/potassium/chloride transporter), member 1	5	1	1	0	0	0	bta-miR-935				-0.34	-0.34	N/A
AL031663.2	ENST00000595203.1	CDNA FLJ26875 fis, clone PRS08969; Uncharacterized protein	22	1	1	0	0	0	bta-miR-935				-0.33	-0.33	N/A
GABARAPL2	ENST00000563744.1	GABA(A) receptor-associated protein-like 2	938	1	0	1	0	0	bta-miR-935				-0.33	-0.33	N/A
CYYR1	ENST00000299340.4	cysteine/tyrosine-rich 1	5	1	1	0	0	1	bta-miR-935				-0.33	-0.33	N/A
PCBD2	ENST00000512783.1	pterin-4 alpha-carbinolamine dehydratase/dimerization cofactor of hepatocyte nuclear factor 1 alpha (TCF1) 2	95	1	1	0	0	1	bta-miR-935				-0.33	-0.33	N/A
SAMD13	ENST00000370667.3	sterile alpha motif domain containing 13	253	1	1	0	0	0	bta-miR-935				-0.33	-0.33	N/A
CYP4Z1	ENST00000334194.3	cytochrome P450, family 4, subfamily Z, polypeptide 1	5	1	0	1	0	0	bta-miR-935				-0.33	-0.33	N/A
C3orf80	ENST00000326474.3	chromosome 3 open reading frame 80	296	1	1	0	0	0	bta-miR-935				-0.33	-0.33	N/A
CD160	ENST00000369290.1	CD160 molecule	5	2	1	0	1	1	bta-miR-935				-0.33	-0.33	N/A
PPP1R17	ENST00000342032.3	protein phosphatase 1, regulatory subunit 17	5	1	1	0	0	0	bta-miR-935				-0.32	-0.32	N/A
RAB39B	ENST00000369454.3	RAB39B, member RAS oncogene family	10	2	1	0	1	1	bta-miR-935				-0.32	-0.39	N/A
AMFR	ENST00000290649.5	autocrine motility factor receptor, E3 ubiquitin protein ligase	1350	1	1	0	0	1	bta-miR-935				-0.32	-0.35	N/A
UTP6	ENST00000261708.4	UTP6, small subunit (SSU) processome component, homolog (yeast)	125	1	1	0	0	0	bta-miR-935				-0.32	-0.38	N/A
RBFOX1	ENST00000355637.4	RNA binding protein, fox-1 homolog (C. elegans) 1	5	1	1	0	0	0	bta-miR-935				-0.32	-0.32	N/A
SNX20	ENST00000330943.4	sorting nexin 20	5	1	1	0	0	1	bta-miR-935				-0.32	-0.32	N/A
CCDC50	ENST00000392455.3	coiled-coil domain containing 50	961	2	1	1	0	3	bta-miR-935				-0.32	-0.45	N/A
ADO	ENST00000373783.1	2-aminoethanethiol (cysteamine) dioxygenase	686	2	1	0	1	2	bta-miR-935				-0.32	-0.39	N/A
PTCHD2	ENST00000304391.6	patched domain containing 2	7	1	1	0	0	0	bta-miR-935				-0.32	-0.32	N/A
SIK1	ENST00000270162.6	salt-inducible kinase 1	2163	1	1	0	0	0	bta-miR-935				-0.32	-0.32	N/A
NXPH2	ENST00000272641.3	neurexophilin 2	82	1	1	0	0	0	bta-miR-935				-0.32	-0.34	N/A
C11orf1	ENST00000260276.3	chromosome 11 open reading frame 1	18	1	0	1	0	0	bta-miR-935				-0.32	-0.32	N/A
ENPP4	ENST00000321037.4	ectonucleotide pyrophosphatase/phosphodiesterase 4 (putative)	114	1	1	0	0	2	bta-miR-935				-0.31	-0.35	N/A
PLN	ENST00000357525.5	phospholamban	5	1	0	1	0	0	bta-miR-935				-0.31	-0.31	N/A
C3orf30	ENST00000295622.1	chromosome 3 open reading frame 30	5	1	0	1	0	0	bta-miR-935				-0.31	-0.31	N/A
LRRC2	ENST00000395905.3	leucine rich repeat containing 2	5	2	1	0	1	0	bta-miR-935				-0.31	-0.36	N/A
FRZB	ENST00000295113.4	frizzled-related protein	43	1	1	0	0	0	bta-miR-935				-0.31	-0.31	N/A
TMEM200A	ENST00000296978.3	transmembrane protein 200A	1609	1	1	0	0	1	bta-miR-935				-0.31	-0.31	N/A
TMEM230	ENST00000379277.2	transmembrane protein 230	57	1	0	1	0	0	bta-miR-935				-0.31	-0.31	N/A
HCFC2	ENST00000229330.4	host cell factor C2	46	4	0	3	1	2	bta-miR-935				-0.31	-0.37	N/A
SMIM14	ENST00000295958.5	small integral membrane protein 14	601	2	0	2	0	2	bta-miR-935				-0.31	-0.57	N/A
HTR7	ENST00000371719.2	5-hydroxytryptamine (serotonin) receptor 7, adenylate cyclase-coupled	12	2	0	1	1	0	bta-miR-935				-0.31	-0.31	N/A
EIF4G2	ENST00000526148.1	eukaryotic translation initiation factor 4 gamma, 2	61971	1	0	1	0	1	bta-miR-935				-0.31	-0.31	N/A
FKRP	ENST00000318584.5	fukutin related protein	989	1	1	0	0	0	bta-miR-935				-0.31	-0.31	N/A
ABHD5	ENST00000458276.2	abhydrolase domain containing 5	884	2	0	1	1	1	bta-miR-935				-0.3	-0.33	N/A
TCTN1	ENST00000377654.3	tectonic family member 1	56	1	0	1	0	0	bta-miR-935				-0.3	-0.3	N/A
HOMEZ	ENST00000357460.5	homeobox and leucine zipper encoding	100	1	0	1	0	0	bta-miR-935				-0.3	-0.3	N/A
C5orf22	ENST00000325366.9	chromosome 5 open reading frame 22	598	2	0	1	1	0	bta-miR-935				-0.3	-0.31	N/A
AES	ENST00000221561.8	amino-terminal enhancer of split	380	1	1	0	0	0	bta-miR-935				-0.3	-0.3	N/A
LGI1	ENST00000371413.3	leucine-rich, glioma inactivated 1	5	1	0	1	0	0	bta-miR-935				-0.3	-0.3	N/A
ROPN1B	ENST00000514116.1	rhophilin associated tail protein 1B	5	1	0	1	0	0	bta-miR-935				-0.3	-0.3	N/A
RER1	ENST00000378512.1	RER1 retention in endoplasmic reticulum 1 homolog (S. cerevisiae)	2954	1	1	0	0	0	bta-miR-935				-0.3	-0.48	N/A
SENP2	ENST00000296257.5	SUMO1/sentrin/SMT3 specific peptidase 2	1693	2	0	2	0	1	bta-miR-935				-0.3	-0.39	N/A
RFK	ENST00000376736.1	riboflavin kinase	797	1	0	1	0	0	bta-miR-935				-0.29	-0.29	N/A
TWF2	ENST00000499914.2	twinfilin actin-binding protein 2	203	1	1	0	0	0	bta-miR-935				-0.29	-0.29	N/A
PSTPIP2	ENST00000409746.5	proline-serine-threonine phosphatase interacting protein 2	215	1	1	0	0	0	bta-miR-935				-0.29	-0.3	N/A
TPM3	ENST00000368531.2	tropomyosin 3	669	2	0	2	0	1	bta-miR-935				-0.29	-0.3	N/A
SUMO2	ENST00000420826.2	small ubiquitin-like modifier 2	75	1	0	1	0	0	bta-miR-935				-0.29	-0.29	N/A
MYO15A	ENST00000205890.5	myosin XVA	5	1	1	0	0	0	bta-miR-935				-0.29	-0.29	N/A
CC2D1B	ENST00000371586.2	coiled-coil and C2 domain containing 1B	42	3	1	0	2	0	bta-miR-935				-0.29	-0.29	N/A
RFX6	ENST00000332958.2	regulatory factor X, 6	14	2	1	0	1	1	bta-miR-935				-0.29	-0.3	N/A
ISCA2	ENST00000554924.1	iron-sulfur cluster assembly 2	135	1	0	1	0	0	bta-miR-935				-0.29	-0.3	N/A
C7orf31	ENST00000409280.1	chromosome 7 open reading frame 31	40	2	1	0	1	0	bta-miR-935				-0.29	-0.48	N/A
CAPZA2	ENST00000361183.3	capping protein (actin filament) muscle Z-line, alpha 2	2065	3	0	1	2	1	bta-miR-935				-0.29	-0.3	N/A
ESRP1	ENST00000358397.5	epithelial splicing regulatory protein 1	74	2	1	0	1	3	bta-miR-935				-0.29	-0.29	N/A
GAD1	ENST00000358196.3	glutamate decarboxylase 1 (brain, 67kDa)	16	2	1	1	0	0	bta-miR-935				-0.29	-0.31	N/A
F2RL2	ENST00000296641.4	coagulation factor II (thrombin) receptor-like 2	5	1	1	0	0	0	bta-miR-935				-0.28	-0.28	N/A
CD83	ENST00000379153.3	CD83 molecule	414	1	1	0	0	0	bta-miR-935				-0.28	-0.28	N/A
CTC-349C3.1	ENST00000432382.3	Homo sapiens uncharacterized LOC100996485 (LOC100996485), mRNA.	5	1	0	1	0	0	bta-miR-935				-0.28	-0.28	N/A
CPEB1	ENST00000450751.2	cytoplasmic polyadenylation element binding protein 1	5	1	1	0	0	0	bta-miR-935				-0.28	-0.28	N/A
TPI1	ENST00000229270.4	triosephosphate isomerase 1	4748	1	0	1	0	0	bta-miR-935				-0.28	-0.28	N/A
ATP5E	ENST00000243997.3	ATP synthase, H+ transporting, mitochondrial F1 complex, epsilon subunit	575	2	1	0	1	0	bta-miR-935				-0.28	-0.52	N/A
RP11-65D24.2	ENST00000375713.1	HCG2045795; Uncharacterized protein	5	1	0	1	0	0	bta-miR-935				-0.28	-0.28	N/A
FYTTD1	ENST00000241502.4	forty-two-three domain containing 1	891	1	1	0	0	0	bta-miR-935				-0.28	-0.28	N/A
GMEB1	ENST00000373816.1	glucocorticoid modulatory element binding protein 1	154	1	1	0	0	0	bta-miR-935				-0.28	-0.28	N/A
SRP9	ENST00000366838.1	signal recognition particle 9kDa	21	1	0	1	0	2	bta-miR-935				-0.28	-0.43	N/A
KIF22	ENST00000160827.4	kinesin family member 22	503	1	0	1	0	0	bta-miR-935				-0.27	-0.27	N/A
BRD3	ENST00000303407.7	bromodomain containing 3	77	2	1	1	0	0	bta-miR-935				-0.27	-0.27	N/A
RND1	ENST00000309739.5	Rho family GTPase 1	117	1	1	0	0	1	bta-miR-935				-0.27	-0.27	N/A
ADRB2	ENST00000305988.4	adrenoceptor beta 2, surface	50	1	0	1	0	0	bta-miR-935				-0.27	-0.27	N/A
AC104472.1	ENST00000399242.2	CDNA FLJ26134 fis, clone TMS03713; Uncharacterized protein	5	1	0	1	0	1	bta-miR-935				-0.27	-0.27	N/A
GPM6B	ENST00000454189.2	glycoprotein M6B	135	1	1	0	0	2	bta-miR-935				-0.27	-0.29	N/A
TRIM5	ENST00000396847.3	tripartite motif containing 5	435	1	0	1	0	0	bta-miR-935				-0.27	-0.27	N/A
PRMT3	ENST00000331079.6	protein arginine methyltransferase 3	120	2	0	2	0	0	bta-miR-935				-0.27	-0.42	N/A
CDC42SE1	ENST00000439374.2	CDC42 small effector 1	231	1	1	0	0	0	bta-miR-935				-0.27	-0.34	N/A
MATN1	ENST00000373765.4	matrilin 1, cartilage matrix protein	5	1	1	0	0	0	bta-miR-935				-0.27	-0.27	N/A
RAB3D	ENST00000222120.3	RAB3D, member RAS oncogene family	111	1	1	0	0	0	bta-miR-935				-0.27	-0.27	N/A
ECE1	ENST00000415912.2	endothelin converting enzyme 1	1166	1	1	0	0	0	bta-miR-935				-0.27	-0.28	N/A
SLC35A1	ENST00000369557.5	solute carrier family 35 (CMP-sialic acid transporter), member A1	671	1	0	1	0	1	bta-miR-935				-0.27	-0.27	N/A
KCNJ1	ENST00000392665.2	potassium inwardly-rectifying channel, subfamily J, member 1	9	1	1	0	0	1	bta-miR-935				-0.27	-0.27	N/A
CD47	ENST00000361309.5	CD47 molecule	520	2	0	1	1	1	bta-miR-935				-0.27	-0.28	N/A
SMAP1	ENST00000370452.3	small ArfGAP 1	64	1	1	0	0	0	bta-miR-935				-0.26	-0.27	N/A
SLC39A14	ENST00000381237.1	solute carrier family 39 (zinc transporter), member 14	2413	2	0	1	1	0	bta-miR-935				-0.26	-0.27	N/A
TCHP	ENST00000405876.4	trichoplein, keratin filament binding	140	2	1	1	0	0	bta-miR-935				-0.26	-0.32	N/A
THAP8	ENST00000292894.1	THAP domain containing 8	86	1	0	1	0	0	bta-miR-935				-0.26	-0.26	N/A
DERL2	ENST00000572834.1	derlin 2	261	1	1	0	0	0	bta-miR-935				-0.26	-0.34	N/A
SLC35B4	ENST00000378509.4	solute carrier family 35 (UDP-xylose/UDP-N-acetylglucosamine transporter), member B4	899	2	1	1	0	2	bta-miR-935				-0.26	-0.28	N/A
SLC25A15	ENST00000338625.4	solute carrier family 25 (mitochondrial carrier; ornithine transporter) member 15	345	1	1	0	0	0	bta-miR-935				-0.26	-0.34	N/A
WDR17	ENST00000393643.2	WD repeat domain 17	113	1	1	0	0	0	bta-miR-935				-0.26	-0.3	N/A
KRTAP9-8	ENST00000254072.6	keratin associated protein 9-8	5	1	0	1	0	0	bta-miR-935				-0.26	-0.26	N/A
NFKBIZ	ENST00000394054.2	nuclear factor of kappa light polypeptide gene enhancer in B-cells inhibitor, zeta	236	1	1	0	0	0	bta-miR-935				-0.26	-0.26	N/A
KANK1	ENST00000382303.1	KN motif and ankyrin repeat domains 1	6	1	1	0	0	0	bta-miR-935				-0.26	-0.26	N/A
FGR	ENST00000374005.3	feline Gardner-Rasheed sarcoma viral oncogene homolog	5	1	0	1	0	0	bta-miR-935				-0.26	-0.26	N/A
PAPPA-AS1	ENST00000445861.2	PAPPA antisense RNA 1	5	1	0	1	0	0	bta-miR-935				-0.26	-0.26	N/A
SCTR	ENST00000019103.5	secretin receptor	7	1	0	1	0	0	bta-miR-935				-0.26	-0.26	N/A
ZBBX	ENST00000392766.2	zinc finger, B-box domain containing	5	1	0	1	0	0	bta-miR-935				-0.26	-0.26	N/A
MINPP1	ENST00000371994.4	multiple inositol-polyphosphate phosphatase 1	1079	1	0	1	0	1	bta-miR-935				-0.26	-0.26	N/A
PIGV	ENST00000078527.4	phosphatidylinositol glycan anchor biosynthesis, class V	122	1	0	1	0	0	bta-miR-935				-0.26	-0.27	N/A
UTP14C	ENST00000521776.2	UTP14, U3 small nucleolar ribonucleoprotein, homolog C (yeast)	174	1	0	0	1	2	bta-miR-935				-0.26	-0.45	N/A
RWDD4	ENST00000326397.5	RWD domain containing 4	5	1	1	0	0	0	bta-miR-935				-0.26	-0.26	N/A
NAP1L1	ENST00000261182.8	nucleosome assembly protein 1-like 1	9072	2	0	1	1	1	bta-miR-935				-0.26	-0.28	N/A
RDH13	ENST00000415061.3	retinol dehydrogenase 13 (all-trans/9-cis)	35	1	1	0	0	1	bta-miR-935				-0.26	-0.38	N/A
BRCA2	ENST00000544455.1	breast cancer 2, early onset	5	1	0	1	0	0	bta-miR-935				-0.26	-0.26	N/A
ZNF638	ENST00000355812.3	zinc finger protein 638	15	2	1	1	0	0	bta-miR-935				-0.26	-0.26	N/A
KY	ENST00000508956.1	kyphoscoliosis peptidase	5	2	0	1	1	1	bta-miR-935				-0.26	-0.27	N/A
HRNR	ENST00000368801.2	hornerin	5	2	0	1	1	0	bta-miR-935				-0.26	-0.26	N/A
ZNF705B	ENST00000443676.1	zinc finger protein 705B	5	1	0	1	0	1	bta-miR-935				-0.25	-0.25	N/A
UQCC1	ENST00000349714.5	ubiquinol-cytochrome c reductase complex assembly factor 1	500	1	1	0	0	1	bta-miR-935				-0.25	-0.25	N/A
NARF	ENST00000309794.11	nuclear prelamin A recognition factor	610	1	1	0	0	0	bta-miR-935				-0.25	-0.33	N/A
VPS54	ENST00000409558.4	vacuolar protein sorting 54 homolog (S. cerevisiae)	312	1	1	0	0	0	bta-miR-935				-0.25	-0.25	N/A
DLAT	ENST00000280346.6	dihydrolipoamide S-acetyltransferase	1073	2	0	1	1	0	bta-miR-935				-0.25	-0.34	N/A
SCRG1	ENST00000296506.3	stimulator of chondrogenesis 1	5	1	0	1	0	1	bta-miR-935				-0.25	-0.25	N/A
CHRM2	ENST00000445907.2	cholinergic receptor, muscarinic 2	5	2	0	2	0	1	bta-miR-935				-0.25	-0.25	N/A
SYT15	ENST00000374323.4	synaptotagmin XV	5	1	1	0	0	0	bta-miR-935				-0.25	-0.25	N/A
RAB33B	ENST00000305626.5	RAB33B, member RAS oncogene family	270	3	0	0	3	2	bta-miR-935				-0.25	-0.28	N/A
NPEPPS	ENST00000322157.4	aminopeptidase puromycin sensitive	2194	1	1	0	0	2	bta-miR-935				-0.25	-0.27	N/A
LSM11	ENST00000286307.5	LSM11, U7 small nuclear RNA associated	1458	2	1	0	1	0	bta-miR-935				-0.25	-0.26	N/A
METTL10	ENST00000368836.2	methyltransferase like 10	919	2	0	2	0	0	bta-miR-935				-0.25	-0.33	N/A
TIPARP	ENST00000295924.7	TCDD-inducible poly(ADP-ribose) polymerase	166	2	1	1	0	1	bta-miR-935				-0.25	-0.25	N/A
AVEN	ENST00000306730.3	apoptosis, caspase activation inhibitor	230	1	1	0	0	0	bta-miR-935				-0.25	-0.48	N/A
CD86	ENST00000330540.2	CD86 molecule	5	2	0	1	1	1	bta-miR-935				-0.25	-0.25	N/A
TWISTNB	ENST00000222567.5	TWIST neighbor	133	1	1	0	0	0	bta-miR-935				-0.25	-0.28	N/A
VWA8	ENST00000281496.6	von Willebrand factor A domain containing 8	36	1	0	1	0	0	bta-miR-935				-0.24	-0.24	N/A
ARL8A	ENST00000272217.2	ADP-ribosylation factor-like 8A	272	1	0	1	0	0	bta-miR-935				-0.24	-0.35	N/A
ZSCAN9	ENST00000527436.1	zinc finger and SCAN domain containing 9	121	1	0	1	0	0	bta-miR-935				-0.24	-0.24	N/A
SCARA5	ENST00000524352.1	scavenger receptor class A, member 5 (putative)	9	1	0	1	0	0	bta-miR-935				-0.24	-0.24	N/A
RD3	ENST00000367002.4	retinal degeneration 3	5	1	1	0	0	1	bta-miR-935				-0.24	-0.24	N/A
PHF6	ENST00000332070.3	PHD finger protein 6	630	1	0	1	0	2	bta-miR-935				-0.24	-0.24	N/A
CCDC152	ENST00000361970.5	coiled-coil domain containing 152	5	1	1	0	0	1	bta-miR-935				-0.24	-0.24	N/A
PNRC2	ENST00000334351.7	proline-rich nuclear receptor coactivator 2	100	2	0	0	2	2	bta-miR-935				-0.24	-0.24	N/A
ZNF226	ENST00000588883.1	zinc finger protein 226	327	1	0	1	0	2	bta-miR-935				-0.24	-0.24	N/A
MYL12A	ENST00000217652.3	myosin, light chain 12A, regulatory, non-sarcomeric	52535	1	0	1	0	1	bta-miR-935				-0.24	-0.27	N/A
THBS4	ENST00000350881.2	thrombospondin 4	642	1	0	1	0	0	bta-miR-935				-0.24	-0.24	N/A
BARHL2	ENST00000370445.4	BarH-like homeobox 2	13	1	1	0	0	0	bta-miR-935				-0.24	-0.24	N/A
PTGFR	ENST00000370756.3	prostaglandin F receptor (FP)	20	1	1	0	0	1	bta-miR-935				-0.24	-0.24	N/A
SPOPL	ENST00000280098.4	speckle-type POZ protein-like	216	2	0	1	1	0	bta-miR-935				-0.24	-0.24	N/A
MS4A3	ENST00000278865.3	membrane-spanning 4-domains, subfamily A, member 3 (hematopoietic cell-specific)	5	1	0	1	0	0	bta-miR-935				-0.24	-0.24	N/A
ZNF574	ENST00000600245.1	zinc finger protein 574	1871	1	0	1	0	1	bta-miR-935				-0.24	-0.24	N/A
C17orf75	ENST00000577809.1	chromosome 17 open reading frame 75	2623	2	0	1	1	0	bta-miR-935				-0.24	-0.28	N/A
AL033381.1	ENST00000314040.1	Uncharacterized protein; cDNA FLJ34594 fis, clone KIDNE2009109	5	1	0	1	0	0	bta-miR-935				-0.24	-0.24	N/A
IQCA1	ENST00000409907.3	IQ motif containing with AAA domain 1	21	1	0	1	0	0	bta-miR-935				-0.24	-0.24	N/A
IKBKAP	ENST00000374647.5	inhibitor of kappa light polypeptide gene enhancer in B-cells, kinase complex-associated protein	608	2	0	1	1	0	bta-miR-935				-0.24	-0.25	N/A
BMP5	ENST00000370830.3	bone morphogenetic protein 5	5	2	0	1	1	0	bta-miR-935				-0.24	-0.24	N/A
CCP110	ENST00000381396.5	centriolar coiled coil protein 110kDa	226	1	1	0	0	0	bta-miR-935				-0.24	-0.24	N/A
PAPOLA	ENST00000557471.1	poly(A) polymerase alpha	1229	1	0	1	0	0	bta-miR-935				-0.24	-0.28	N/A
GADD45A	ENST00000370986.4	growth arrest and DNA-damage-inducible, alpha	689	1	0	0	1	0	bta-miR-935				-0.23	-0.23	N/A
MYT1	ENST00000328439.1	myelin transcription factor 1	12	1	1	0	0	0	bta-miR-935				-0.23	-0.23	N/A
LRRC55	ENST00000497933.1	leucine rich repeat containing 55	5	2	1	1	0	0	bta-miR-935				-0.23	-0.23	N/A
NACA	ENST00000454682.1	nascent polypeptide-associated complex alpha subunit	14	1	0	1	0	0	bta-miR-935				-0.23	-0.23	N/A
SLC13A5	ENST00000433363.2	solute carrier family 13 (sodium-dependent citrate transporter), member 5	4848	1	1	0	0	0	bta-miR-935				-0.23	-0.23	N/A
SPATS2	ENST00000553127.1	spermatogenesis associated, serine-rich 2	779	2	0	2	0	0	bta-miR-935				-0.23	-0.28	N/A
TXLNB	ENST00000358430.3	taxilin beta	5	2	1	0	1	0	bta-miR-935				-0.23	-0.23	N/A
GPX8	ENST00000296734.6	glutathione peroxidase 8 (putative)	2107	2	0	1	1	2	bta-miR-935				-0.23	-0.37	N/A
TCEANC2	ENST00000234827.1	transcription elongation factor A (SII) N-terminal and central domain containing 2	78	1	1	0	0	0	bta-miR-935				-0.23	-0.23	N/A
PQLC3	ENST00000402361.1	PQ loop repeat containing 3	26	1	0	1	0	2	bta-miR-935				-0.23	-0.29	N/A
PIP4K2A	ENST00000376573.4	phosphatidylinositol-5-phosphate 4-kinase, type II, alpha	632	2	0	1	1	0	bta-miR-935				-0.23	-0.24	N/A
RP11-156E8.1	ENST00000607453.1		51	1	1	0	0	0	bta-miR-935				-0.23	-0.29	N/A
MAL2	ENST00000276681.6	mal, T-cell differentiation protein 2 (gene/pseudogene)	2056	1	0	1	0	0	bta-miR-935				-0.23	-0.26	N/A
CD300C	ENST00000330793.1	CD300c molecule	5	1	0	1	0	0	bta-miR-935				-0.23	-0.23	N/A
STT3B	ENST00000295770.2	STT3B, subunit of the oligosaccharyltransferase complex (catalytic)	4458	1	1	0	0	0	bta-miR-935				-0.23	-0.38	N/A
ZNF689	ENST00000287461.3	zinc finger protein 689	526	1	0	1	0	0	bta-miR-935				-0.23	-0.23	N/A
GNG3	ENST00000294117.5	guanine nucleotide binding protein (G protein), gamma 3	10	1	0	1	0	0	bta-miR-935				-0.23	-0.23	N/A
YLPM1	ENST00000552421.1	YLP motif containing 1	1542	2	0	2	0	1	bta-miR-935				-0.23	-0.23	N/A
SPIN3	ENST00000374919.3	spindlin family, member 3	12	1	1	0	0	1	bta-miR-935				-0.23	-0.23	N/A
DDX55	ENST00000238146.4	DEAD (Asp-Glu-Ala-Asp) box polypeptide 55	152	2	1	1	0	0	bta-miR-935				-0.23	-0.37	N/A
CD164	ENST00000368961.5	CD164 molecule, sialomucin	2038	1	0	1	0	0	bta-miR-935				-0.23	-0.27	N/A
GATC	ENST00000551765.1	glutamyl-tRNA(Gln) amidotransferase, subunit C	781	2	1	1	0	0	bta-miR-935				-0.23	-0.37	N/A
RPS15A	ENST00000576436.1	ribosomal protein S15a	24	1	0	1	0	0	bta-miR-935				-0.23	-0.23	N/A
TCEAL1	ENST00000372625.3	transcription elongation factor A (SII)-like 1	23	1	0	1	0	0	bta-miR-935				-0.23	-0.23	N/A
CPB1	ENST00000491148.1	carboxypeptidase B1 (tissue)	5	1	0	0	1	0	bta-miR-935				-0.22	-0.22	N/A
ZFX	ENST00000539115.1	zinc finger protein, X-linked	583	3	1	1	1	0	bta-miR-935				-0.22	-0.28	N/A
CASC4	ENST00000360824.3	cancer susceptibility candidate 4	5	1	0	1	0	2	bta-miR-935				-0.22	-0.22	N/A
PLEKHH2	ENST00000282406.4	pleckstrin homology domain containing, family H (with MyTH4 domain) member 2	9	1	1	0	0	1	bta-miR-935				-0.22	-0.22	N/A
UBXN4	ENST00000272638.9	UBX domain protein 4	3678	1	0	1	0	1	bta-miR-935				-0.22	-0.22	N/A
PCYOX1	ENST00000264441.5	prenylcysteine oxidase 1	407	2	1	1	0	0	bta-miR-935				-0.22	-0.51	N/A
METTL7A	ENST00000332160.4	methyltransferase like 7A	695	1	0	1	0	0	bta-miR-935				-0.22	-0.22	N/A
DKFZP434E1119	ENST00000598970.1		5	1	0	1	0	1	bta-miR-935				-0.22	-0.22	N/A
TP53BP1	ENST00000263801.3	tumor protein p53 binding protein 1	681	2	0	2	0	0	bta-miR-935				-0.22	-0.53	N/A
ARID4A	ENST00000431317.2	AT rich interactive domain 4A (RBP1-like)	33	1	1	0	0	0	bta-miR-935				-0.22	-0.22	N/A
NLRP3	ENST00000391828.3	NLR family, pyrin domain containing 3	5	2	0	0	2	1	bta-miR-935				-0.22	-0.22	N/A
PFKM	ENST00000312352.7	phosphofructokinase, muscle	7010	1	0	1	0	1	bta-miR-935				-0.22	-0.22	N/A
TMEM42	ENST00000302392.4	transmembrane protein 42	137	1	0	1	0	0	bta-miR-935				-0.22	-0.22	N/A
MYO6	ENST00000369981.3	myosin VI	297	2	1	0	1	3	bta-miR-935				-0.22	-0.29	N/A
ZFP1	ENST00000464850.1	ZFP1 zinc finger protein	32	3	0	2	1	0	bta-miR-935				-0.22	-0.44	N/A
SENP7	ENST00000394095.2	SUMO1/sentrin specific peptidase 7	342	1	0	1	0	2	bta-miR-935				-0.22	-0.22	N/A
WDR47	ENST00000400794.3	WD repeat domain 47	185	1	0	1	0	0	bta-miR-935				-0.22	-0.22	N/A
SKIDA1	ENST00000449193.2	SKI/DACH domain containing 1	18	1	0	1	0	0	bta-miR-935				-0.22	-0.22	N/A
ZFYVE27	ENST00000453958.2	zinc finger, FYVE domain containing 27	565	1	0	1	0	0	bta-miR-935				-0.22	-0.22	N/A
TMPO	ENST00000266732.4	thymopoietin	3196	1	0	1	0	2	bta-miR-935				-0.22	-0.22	N/A
LIMA1	ENST00000552491.1	LIM domain and actin binding 1	780	2	0	0	2	0	bta-miR-935				-0.22	-0.22	N/A
RNF182	ENST00000488300.1	ring finger protein 182	1122	1	0	1	0	0	bta-miR-935				-0.22	-0.22	N/A
TMEM30A	ENST00000230461.6	transmembrane protein 30A	1221	1	0	1	0	4	bta-miR-935				-0.22	-0.23	N/A
GAS1	ENST00000298743.7	growth arrest-specific 1	2904	1	0	1	0	0	bta-miR-935				-0.22	-0.22	N/A
SRP19	ENST00000282999.3	signal recognition particle 19kDa	243	2	0	1	1	0	bta-miR-935				-0.21	-0.28	N/A
BEX2	ENST00000372677.3	brain expressed X-linked 2	9	1	0	0	1	1	bta-miR-935				-0.21	-0.21	N/A
LRIT3	ENST00000594814.1	leucine-rich repeat, immunoglobulin-like and transmembrane domains 3	5	1	0	1	0	0	bta-miR-935				-0.21	-0.21	N/A
GPR34	ENST00000378142.4	G protein-coupled receptor 34	5	1	0	0	1	0	bta-miR-935				-0.21	-0.21	N/A
VPS37B	ENST00000267202.2	vacuolar protein sorting 37 homolog B (S. cerevisiae)	261	1	0	1	0	0	bta-miR-935				-0.21	-0.21	N/A
BRS3	ENST00000370648.3	bombesin-like receptor 3	5	1	0	1	0	1	bta-miR-935				-0.21	-0.21	N/A
CEACAM1	ENST00000403444.3	carcinoembryonic antigen-related cell adhesion molecule 1 (biliary glycoprotein)	925	1	0	1	0	0	bta-miR-935				-0.21	-0.22	N/A
EBF1	ENST00000313708.6	early B-cell factor 1	42	2	0	2	0	3	bta-miR-935				-0.21	-0.23	N/A
AGPAT5	ENST00000285518.6	1-acylglycerol-3-phosphate O-acyltransferase 5	879	4	1	1	2	1	bta-miR-935				-0.21	-0.31	N/A
FBXL17	ENST00000359660.5	F-box and leucine-rich repeat protein 17	182	1	0	1	0	2	bta-miR-935				-0.21	-0.21	N/A
SULT6B1	ENST00000535679.1	sulfotransferase family, cytosolic, 6B, member 1	5	1	0	0	1	0	bta-miR-935				-0.21	-0.21	N/A
HOOK3	ENST00000307602.4	hook microtubule-tethering protein 3	403	2	2	0	0	2	bta-miR-935				-0.21	-0.23	N/A
TARBP2	ENST00000552857.1	TAR (HIV-1) RNA binding protein 2	1553	1	0	1	0	0	bta-miR-935				-0.21	-0.21	N/A
RNF19B	ENST00000356990.5	ring finger protein 19B	45	1	0	1	0	0	bta-miR-935				-0.21	-0.21	N/A
AL021546.6	ENST00000551806.1	Glutamyl-tRNA(Gln) amidotransferase subunit C, mitochondrial	781	2	1	1	0	0	bta-miR-935				-0.21	-0.34	N/A
FLI1	ENST00000527786.2	Fli-1 proto-oncogene, ETS transcription factor	116	2	0	0	2	1	bta-miR-935				-0.21	-0.21	N/A
EZR	ENST00000337147.7	ezrin	3757	1	1	0	0	0	bta-miR-935				-0.21	-0.27	N/A
B3GNT5	ENST00000326505.3	UDP-GlcNAc:betaGal beta-1,3-N-acetylglucosaminyltransferase 5	57	1	0	1	0	1	bta-miR-935				-0.21	-0.21	N/A
TVP23A	ENST00000299866.8	trans-golgi network vesicle protein 23 homolog A (S. cerevisiae)	5	1	0	1	0	0	bta-miR-935				-0.21	-0.21	N/A
APOOL	ENST00000373173.2	apolipoprotein O-like	109	3	1	1	1	0	bta-miR-935				-0.21	-0.57	N/A
MAFF	ENST00000338483.2	v-maf avian musculoaponeurotic fibrosarcoma oncogene homolog F	160	1	0	1	0	0	bta-miR-935				-0.21	-0.21	N/A
MBNL2	ENST00000345429.6	muscleblind-like splicing regulator 2	34	2	1	1	0	0	bta-miR-935				-0.21	-0.34	N/A
ARSG	ENST00000448504.2	arylsulfatase G	73	1	0	1	0	0	bta-miR-935				-0.21	-0.21	N/A
RARB	ENST00000437042.2	retinoic acid receptor, beta	48	1	0	1	0	0	bta-miR-935				-0.21	-0.21	N/A
RP11-383H13.1	ENST00000521467.1	Protein LOC100132891; cDNA FLJ53548	26	1	0	0	1	0	bta-miR-935				-0.21	-0.26	N/A
TAL2	ENST00000334077.3	T-cell acute lymphocytic leukemia 2	21	1	1	0	0	0	bta-miR-935				-0.21	-0.27	N/A
ST6GAL2	ENST00000361686.4	ST6 beta-galactosamide alpha-2,6-sialyltranferase 2	5	2	1	0	1	1	bta-miR-935				-0.2	-0.2	N/A
FAM83H	ENST00000388913.3	family with sequence similarity 83, member H	39	1	1	0	0	0	bta-miR-935				-0.2	-0.2	N/A
BICD1	ENST00000548411.1	bicaudal D homolog 1 (Drosophila)	205	1	0	0	1	2	bta-miR-935				-0.2	-0.23	N/A
PARP11	ENST00000427057.2	poly (ADP-ribose) polymerase family, member 11	75	1	0	1	0	1	bta-miR-935				-0.2	-0.2	N/A
DOCK1	ENST00000280333.6	dedicator of cytokinesis 1	71	1	1	0	0	0	bta-miR-935				-0.2	-0.2	N/A
SETD7	ENST00000274031.3	SET domain containing (lysine methyltransferase) 7	76	2	0	2	0	2	bta-miR-935				-0.2	-0.21	N/A
C18orf54	ENST00000300091.5	chromosome 18 open reading frame 54	183	1	1	0	0	1	bta-miR-935				-0.2	-0.24	N/A
PIAS2	ENST00000585916.1	protein inhibitor of activated STAT, 2	194	3	2	1	0	1	bta-miR-935				-0.2	-0.41	N/A
C12orf66	ENST00000544871.1	chromosome 12 open reading frame 66	98	1	1	0	0	0	bta-miR-935				-0.2	-0.28	N/A
MTSS1	ENST00000378017.3	metastasis suppressor 1	10	2	1	1	0	3	bta-miR-935				-0.2	-0.41	N/A
SPEF2	ENST00000509059.1	sperm flagellar 2	35	1	0	1	0	1	bta-miR-935				-0.2	-0.2	N/A
GALNT18	ENST00000227756.4	UDP-N-acetyl-alpha-D-galactosamine:polypeptide N-acetylgalactosaminyltransferase 18	23	1	0	0	1	0	bta-miR-935				-0.2	-0.2	N/A
BCAR3	ENST00000370247.3	breast cancer anti-estrogen resistance 3	321	1	0	1	0	0	bta-miR-935				-0.2	-0.24	N/A
FMO2	ENST00000441535.1	flavin containing monooxygenase 2 (non-functional)	5	1	0	1	0	0	bta-miR-935				-0.2	-0.2	N/A
MIER1	ENST00000357692.2	mesoderm induction early response 1, transcriptional regulator	950	1	1	0	0	0	bta-miR-935				-0.2	-0.2	N/A
HSPA9	ENST00000297185.3	heat shock 70kDa protein 9 (mortalin)	573	1	0	1	0	0	bta-miR-935				-0.2	-0.25	N/A
DAZAP2	ENST00000412716.3	DAZ associated protein 2	4265	1	0	1	0	0	bta-miR-935				-0.2	-0.2	N/A
PPP6R3	ENST00000393800.2	protein phosphatase 6, regulatory subunit 3	400	1	0	1	0	0	bta-miR-935				-0.2	-0.2	N/A
SGK3	ENST00000345714.4	serum/glucocorticoid regulated kinase family, member 3	56	1	0	1	0	1	bta-miR-935				-0.2	-0.22	N/A
PRRG4	ENST00000257836.3	proline rich Gla (G-carboxyglutamic acid) 4 (transmembrane)	47	2	1	0	1	0	bta-miR-935				-0.2	-0.29	N/A
KIAA1109	ENST00000388738.3	KIAA1109	591	1	0	1	0	1	bta-miR-935				-0.2	-0.2	N/A
ITCH	ENST00000374864.4	itchy E3 ubiquitin protein ligase	769	1	1	0	0	0	bta-miR-935				-0.2	-0.23	N/A
POLR3G	ENST00000504930.1	polymerase (RNA) III (DNA directed) polypeptide G (32kD)	67	1	0	1	0	1	bta-miR-935				-0.2	-0.2	N/A
ATP6V1H	ENST00000355221.3	ATPase, H+ transporting, lysosomal 50/57kDa, V1 subunit H	550	1	0	1	0	0	bta-miR-935				-0.2	-0.2	N/A
PLCXD3	ENST00000377801.3	phosphatidylinositol-specific phospholipase C, X domain containing 3	81	1	1	0	0	0	bta-miR-935				-0.2	-0.2	N/A
MBNL3	ENST00000370839.3	muscleblind-like splicing regulator 3	593	4	0	1	3	2	bta-miR-935				-0.2	-0.23	N/A
CASP3	ENST00000393585.2	caspase 3, apoptosis-related cysteine peptidase	43	1	0	1	0	0	bta-miR-935				-0.2	-0.2	N/A
PIGA	ENST00000542278.1	phosphatidylinositol glycan anchor biosynthesis, class A	104	1	0	1	0	0	bta-miR-935				-0.19	-0.2	N/A
UEVLD	ENST00000541984.1	UEV and lactate/malate dehyrogenase domains	39	1	0	1	0	1	bta-miR-935				-0.19	-0.23	N/A
GXYLT1	ENST00000398675.3	glucoside xylosyltransferase 1	126	2	1	0	1	5	bta-miR-935				-0.19	-0.19	N/A
NMI	ENST00000243346.5	N-myc (and STAT) interactor	326	1	0	1	0	0	bta-miR-935				-0.19	-0.19	N/A
ERG	ENST00000398905.1	v-ets avian erythroblastosis virus E26 oncogene homolog	184	1	0	1	0	0	bta-miR-935				-0.19	-0.19	N/A
TMIE	ENST00000326431.3	transmembrane inner ear	26	1	1	0	0	0	bta-miR-935				-0.19	-0.19	N/A
MESDC2	ENST00000261758.4	mesoderm development candidate 2	1433	1	0	1	0	0	bta-miR-935				-0.19	-0.21	N/A
FAM91A1	ENST00000334705.7	family with sequence similarity 91, member A1	731	2	1	0	1	3	bta-miR-935				-0.19	-0.19	N/A
MARC2	ENST00000366913.3	mitochondrial amidoxime reducing component 2	213	1	1	0	0	0	bta-miR-935				-0.19	-0.35	N/A
VKORC1L1	ENST00000360768.3	vitamin K epoxide reductase complex, subunit 1-like 1	2291	2	0	1	1	3	bta-miR-935				-0.19	-0.24	N/A
DCAF16	ENST00000382247.1	DDB1 and CUL4 associated factor 16	202	2	0	1	1	2	bta-miR-935				-0.19	-0.19	N/A
PIAS3	ENST00000393045.2	protein inhibitor of activated STAT, 3	155	1	1	0	0	0	bta-miR-935				-0.19	-0.19	N/A
CASC3	ENST00000264645.7	cancer susceptibility candidate 3	493	1	0	1	0	0	bta-miR-935				-0.19	-0.19	N/A
HAUS6	ENST00000380502.3	HAUS augmin-like complex, subunit 6	24	1	0	1	0	1	bta-miR-935				-0.19	-0.19	N/A
HBP1	ENST00000222574.4	HMG-box transcription factor 1	167	1	0	1	0	0	bta-miR-935				-0.19	-0.19	N/A
SMARCA5	ENST00000283131.3	SWI/SNF related, matrix associated, actin dependent regulator of chromatin, subfamily a, member 5	478	1	0	1	0	0	bta-miR-935				-0.19	-0.22	N/A
LRRC7	ENST00000310961.5	leucine rich repeat containing 7	18	1	0	1	0	1	bta-miR-935				-0.19	-0.19	N/A
CTNNB1	ENST00000349496.5	catenin (cadherin-associated protein), beta 1, 88kDa	7257	1	0	1	0	0	bta-miR-935				-0.19	-0.19	N/A
SURF4	ENST00000545297.1	surfeit 4	3667	1	0	1	0	0	bta-miR-935				-0.19	-0.19	N/A
ZNF800	ENST00000393313.1	zinc finger protein 800	239	1	0	1	0	0	bta-miR-935				-0.19	-0.19	N/A
NDUFB8	ENST00000299166.4	NADH dehydrogenase (ubiquinone) 1 beta subcomplex, 8, 19kDa	186	1	0	0	1	0	bta-miR-935				-0.19	-0.19	N/A
ROPN1	ENST00000184183.4	rhophilin associated tail protein 1	5	1	0	1	0	0	bta-miR-935				-0.19	-0.19	N/A
SLBP	ENST00000429429.2	stem-loop binding protein	1181	2	0	1	1	1	bta-miR-935				-0.19	-0.26	N/A
ZFP64	ENST00000346617.4	ZFP64 zinc finger protein	252	1	0	1	0	0	bta-miR-935				-0.19	-0.19	N/A
ZNF700	ENST00000482090.1	zinc finger protein 700	105	1	0	0	1	0	bta-miR-935				-0.19	-0.19	N/A
PELI1	ENST00000358912.4	pellino E3 ubiquitin protein ligase 1	134	2	0	1	1	1	bta-miR-935				-0.19	-0.19	N/A
RAD51L3-RFFL	ENST00000593039.1	Uncharacterized protein	670	2	1	0	1	0	bta-miR-935				-0.19	-0.23	N/A
SPARCL1	ENST00000282470.6	SPARC-like 1 (hevin)	5	1	0	1	0	0	bta-miR-935				-0.19	-0.19	N/A
ATXN1L	ENST00000427980.2	ataxin 1-like	12	1	0	1	0	0	bta-miR-935				-0.19	-0.19	N/A
SH2D4B	ENST00000339284.2	SH2 domain containing 4B	5	1	1	0	0	0	bta-miR-935				-0.19	-0.19	N/A
RMDN3	ENST00000260385.6	regulator of microtubule dynamics 3	86	1	0	1	0	0	bta-miR-935				-0.19	-0.19	N/A
UCK1	ENST00000372208.3	uridine-cytidine kinase 1	263	1	0	1	0	0	bta-miR-935				-0.19	-0.19	N/A
USP27X	ENST00000508866.2	ubiquitin specific peptidase 27, X-linked	260	1	0	1	0	0	bta-miR-935				-0.19	-0.19	N/A
NMT1	ENST00000592782.1	N-myristoyltransferase 1	1991	1	0	1	0	0	bta-miR-935				-0.19	-0.19	N/A
PELI3	ENST00000320740.7	pellino E3 ubiquitin protein ligase family member 3	257	1	1	0	0	2	bta-miR-935				-0.18	-0.18	N/A
CRISP3	ENST00000263045.4	cysteine-rich secretory protein 3	5	1	0	1	0	0	bta-miR-935				-0.18	-0.18	N/A
CLDN23	ENST00000519106.1	claudin 23	53	1	0	1	0	0	bta-miR-935				-0.18	-0.18	N/A
IMPG1	ENST00000369963.3	interphotoreceptor matrix proteoglycan 1	5	1	0	1	0	1	bta-miR-935				-0.18	-0.18	N/A
PDCD1LG2	ENST00000397745.2	programmed cell death 1 ligand 2	64	2	0	1	1	0	bta-miR-935				-0.18	-0.21	N/A
MAML2	ENST00000524717.1	mastermind-like 2 (Drosophila)	104	3	0	2	1	1	bta-miR-935				-0.18	-0.24	N/A
RSAD2	ENST00000382040.3	radical S-adenosyl methionine domain containing 2	5	1	1	0	0	0	bta-miR-935				-0.18	-0.18	N/A
CAB39	ENST00000258418.5	calcium binding protein 39	27	1	1	0	0	0	bta-miR-935				-0.18	-0.32	N/A
FBXW7	ENST00000281708.4	F-box and WD repeat domain containing 7, E3 ubiquitin protein ligase	12	1	1	0	0	0	bta-miR-935				-0.18	-0.18	N/A
PCNA	ENST00000379143.5	proliferating cell nuclear antigen	157	1	0	0	1	0	bta-miR-935				-0.18	-0.18	N/A
CLNK	ENST00000226951.6	cytokine-dependent hematopoietic cell linker	5	2	0	1	1	1	bta-miR-935				-0.18	-0.18	N/A
KRTAP4-5	ENST00000343246.4	keratin associated protein 4-5	5	1	0	1	0	0	bta-miR-935				-0.18	-0.18	N/A
RNF2	ENST00000367510.3	ring finger protein 2	414	1	1	0	0	1	bta-miR-935				-0.18	-0.27	N/A
C8orf44-SGK3	ENST00000519289.1	C8orf44-SGK3 readthrough	56	1	0	1	0	1	bta-miR-935				-0.18	-0.22	N/A
EPT1	ENST00000260585.7	ethanolaminephosphotransferase 1 (CDP-ethanolamine-specific)	449	2	0	2	0	0	bta-miR-935				-0.18	-0.21	N/A
ZNF667	ENST00000591790.1	zinc finger protein 667	24	1	0	0	1	0	bta-miR-935				-0.18	-0.18	N/A
MBLAC2	ENST00000316610.6	metallo-beta-lactamase domain containing 2	498	2	1	0	1	1	bta-miR-935				-0.18	-0.24	N/A
MAP7D2	ENST00000379651.3	MAP7 domain containing 2	490	1	0	1	0	1	bta-miR-935				-0.18	-0.18	N/A
EOMES	ENST00000295743.4	eomesodermin	28	1	1	0	0	0	bta-miR-935				-0.18	-0.18	N/A
ZNF549	ENST00000376233.3	zinc finger protein 549	7	1	0	1	0	0	bta-miR-935				-0.18	-0.18	N/A
USP22	ENST00000261497.4	ubiquitin specific peptidase 22	2152	1	1	0	0	0	bta-miR-935				-0.18	-0.18	N/A
EYA3	ENST00000373871.3	eyes absent homolog 3 (Drosophila)	50	1	1	0	0	0	bta-miR-935				-0.18	-0.18	N/A
PAPD5	ENST00000357464.3	PAP associated domain containing 5	152	1	0	1	0	1	bta-miR-935				-0.18	-0.18	N/A
IMPDH1	ENST00000419067.2	IMP (inosine 5'-monophosphate) dehydrogenase 1	51	1	1	0	0	0	bta-miR-935				-0.18	-0.18	N/A
KCNMB2	ENST00000432997.1	potassium large conductance calcium-activated channel, subfamily M, beta member 2	5	1	0	0	1	1	bta-miR-935				-0.18	-0.18	N/A
DGCR8	ENST00000383024.2	DGCR8 microprocessor complex subunit	1018	1	0	1	0	0	bta-miR-935				-0.18	-0.19	N/A
FAR1	ENST00000354817.3	fatty acyl CoA reductase 1	814	1	0	1	0	1	bta-miR-935				-0.18	-0.19	N/A
TM4SF1	ENST00000472441.1	transmembrane 4 L six family member 1	1401	1	0	1	0	0	bta-miR-935				-0.18	-0.18	N/A
IL17RD	ENST00000296318.7	interleukin 17 receptor D	108	1	1	0	0	3	bta-miR-935				-0.18	-0.18	N/A
MAD2L1	ENST00000296509.6	MAD2 mitotic arrest deficient-like 1 (yeast)	3013	1	0	0	1	0	bta-miR-935				-0.18	-0.18	N/A
TFRC	ENST00000540528.1	transferrin receptor	296	1	0	1	0	0	bta-miR-935				-0.18	-0.18	N/A
SCAMP5	ENST00000425597.3	secretory carrier membrane protein 5	127	1	1	0	0	0	bta-miR-935				-0.18	-0.18	N/A
PITRM1	ENST00000224949.4	pitrilysin metallopeptidase 1	731	1	0	0	1	0	bta-miR-935				-0.18	-0.18	N/A
TTC18	ENST00000310715.3	tetratricopeptide repeat domain 18	7	1	0	0	1	1	bta-miR-935				-0.18	-0.18	N/A
RRM2B	ENST00000251810.3	ribonucleotide reductase M2 B (TP53 inducible)	205	1	0	1	0	1	bta-miR-935				-0.17	-0.17	N/A
C8A	ENST00000361249.3	complement component 8, alpha polypeptide	5	1	0	0	1	1	bta-miR-935				-0.17	-0.17	N/A
BPNT1	ENST00000322067.7	3'(2'), 5'-bisphosphate nucleotidase 1	201	1	0	0	1	1	bta-miR-935				-0.17	-0.18	N/A
ARL5A	ENST00000295087.8	ADP-ribosylation factor-like 5A	112	3	0	1	2	3	bta-miR-935				-0.17	-0.34	N/A
SLC5A3	ENST00000608209.1	sodium/myo-inositol cotransporter	24	2	1	1	0	0	bta-miR-935				-0.17	-0.33	N/A
NKAPL	ENST00000343684.3	NFKB activating protein-like	5	1	0	0	1	0	bta-miR-935				-0.17	-0.17	N/A
RCC2	ENST00000375436.4	regulator of chromosome condensation 2	180	1	0	1	0	1	bta-miR-935				-0.17	-0.17	N/A
MLTK	ENST00000375213.3	Mitogen-activated protein kinase kinase kinase MLT	734	1	0	1	0	0	bta-miR-935				-0.17	-0.17	N/A
GOLM1	ENST00000388712.3	golgi membrane protein 1	4212	1	0	1	0	0	bta-miR-935				-0.17	-0.19	N/A
FUT9	ENST00000302103.5	fucosyltransferase 9 (alpha (1,3) fucosyltransferase)	5	2	0	2	0	2	bta-miR-935				-0.17	-0.17	N/A
PRSS57	ENST00000329267.7	protease, serine, 57	5	1	0	0	1	0	bta-miR-935				-0.17	-0.17	N/A
PP13439	ENST00000331659.2		289	1	1	0	0	0	bta-miR-935				-0.17	-0.17	N/A
DNAJA1	ENST00000330899.4	DnaJ (Hsp40) homolog, subfamily A, member 1	789	1	0	1	0	1	bta-miR-935				-0.17	-0.22	N/A
TMEM126B	ENST00000534341.1	transmembrane protein 126B	529	1	0	0	1	0	bta-miR-935				-0.17	-0.17	N/A
ARL17B	ENST00000575698.1	ADP-ribosylation factor-like 17B	5	1	0	0	1	0	bta-miR-935				-0.17	-0.17	N/A
CLEC4G	ENST00000328853.5	C-type lectin domain family 4, member G	5	1	0	1	0	0	bta-miR-935				-0.17	-0.17	N/A
IQGAP1	ENST00000268182.5	IQ motif containing GTPase activating protein 1	5523	2	0	2	0	0	bta-miR-935				-0.17	-0.17	N/A
E2F8	ENST00000527884.1	E2F transcription factor 8	66	1	0	1	0	0	bta-miR-935				-0.17	-0.17	N/A
LRRCC1	ENST00000360375.3	leucine rich repeat and coiled-coil centrosomal protein 1	118	1	0	1	0	0	bta-miR-935				-0.17	-0.19	N/A
EGFL6	ENST00000380602.3	EGF-like-domain, multiple 6	5	1	0	1	0	0	bta-miR-935				-0.17	-0.17	N/A
ZNF287	ENST00000395824.1	zinc finger protein 287	14	1	1	0	0	2	bta-miR-935				-0.17	-0.38	N/A
RNASE11	ENST00000610205.1	ribonuclease, RNase A family, 11 (non-active)	5	1	0	0	1	1	bta-miR-935				-0.17	-0.17	N/A
INHBB	ENST00000295228.3	inhibin, beta B	75	1	0	1	0	0	bta-miR-935				-0.17	-0.17	N/A
RAP2A	ENST00000245304.4	RAP2A, member of RAS oncogene family	721	2	1	0	1	0	bta-miR-935				-0.17	-0.2	N/A
DCUN1D4	ENST00000334635.5	DCN1, defective in cullin neddylation 1, domain containing 4	1118	3	0	1	2	1	bta-miR-935				-0.17	-0.19	N/A
SLU7	ENST00000297151.4	SLU7 splicing factor homolog (S. cerevisiae)	320	2	1	0	1	0	bta-miR-935				-0.17	-0.6	N/A
RNF141	ENST00000265981.2	ring finger protein 141	345	2	0	0	2	0	bta-miR-935				-0.17	-0.18	N/A
GCLC	ENST00000229416.6	glutamate-cysteine ligase, catalytic subunit	1001	1	0	1	0	0	bta-miR-935				-0.17	-0.17	N/A
ZNF41	ENST00000313116.7	zinc finger protein 41	86	1	1	0	0	0	bta-miR-935				-0.17	-0.2	N/A
KIAA1671	ENST00000401395.1	KIAA1671	549	1	0	1	0	1	bta-miR-935				-0.17	-0.17	N/A
CTD-2054N24.2	ENST00000559714.1	Uncharacterized protein	21	1	0	1	0	2	bta-miR-935				-0.17	-0.62	N/A
CLEC5A	ENST00000546910.1	C-type lectin domain family 5, member A	5	1	0	1	0	0	bta-miR-935				-0.17	-0.17	N/A
ATR	ENST00000350721.4	ataxia telangiectasia and Rad3 related	382	1	0	1	0	0	bta-miR-935				-0.17	-0.2	N/A
ZNF286B	ENST00000285274.5	zinc finger protein 286B	5	1	0	1	0	0	bta-miR-935				-0.17	-0.17	N/A
KLHDC1	ENST00000359332.2	kelch domain containing 1	5	1	0	1	0	0	bta-miR-935				-0.17	-0.17	N/A
DAD1	ENST00000250498.4	defender against cell death 1	1191	1	0	0	1	0	bta-miR-935				-0.17	-0.17	N/A
MAT2A	ENST00000306434.3	methionine adenosyltransferase II, alpha	8	1	0	1	0	0	bta-miR-935				-0.17	-0.17	N/A
AC016559.1	ENST00000594347.1	Uncharacterized protein	15	1	0	0	1	0	bta-miR-935				-0.16	-0.24	N/A
ACVR1C	ENST00000243349.8	activin A receptor, type IC	27	3	0	1	2	2	bta-miR-935				-0.16	-0.18	N/A
SSU72	ENST00000291386.3	SSU72 RNA polymerase II CTD phosphatase homolog (S. cerevisiae)	262	1	0	0	1	1	bta-miR-935				-0.16	-0.18	N/A
SMIM15	ENST00000339020.3	small integral membrane protein 15	1037	1	0	0	1	0	bta-miR-935				-0.16	-0.17	N/A
PUM2	ENST00000338086.5	pumilio RNA-binding family member 2	1047	1	0	1	0	0	bta-miR-935				-0.16	-0.16	N/A
EFCAB7	ENST00000371088.4	EF-hand calcium binding domain 7	113	1	0	0	1	0	bta-miR-935				-0.16	-0.16	N/A
CYP51A1	ENST00000003100.8	cytochrome P450, family 51, subfamily A, polypeptide 1	6	1	0	1	0	1	bta-miR-935				-0.16	-0.16	N/A
ARL3	ENST00000260746.5	ADP-ribosylation factor-like 3	1387	1	0	0	1	0	bta-miR-935				-0.16	-0.16	N/A
ADAM28	ENST00000265769.4	ADAM metallopeptidase domain 28	5	1	0	1	0	2	bta-miR-935				-0.16	-0.16	N/A
LIX1	ENST00000274382.4	Lix1 homolog (chicken)	5	1	1	0	0	1	bta-miR-935				-0.16	-0.16	N/A
HECA	ENST00000367658.2	headcase homolog (Drosophila)	783	2	1	0	1	2	bta-miR-935				-0.16	-0.17	N/A
KRTAP2-3	ENST00000391418.2	keratin associated protein 2-3	387	1	0	0	1	0	bta-miR-935				-0.16	-0.16	N/A
SCIN	ENST00000297029.5	scinderin	23	1	0	1	0	1	bta-miR-935				-0.16	-0.16	N/A
CCL18	ENST00000004921.3	chemokine (C-C motif) ligand 18 (pulmonary and activation-regulated)	5	1	0	1	0	0	bta-miR-935				-0.16	-0.16	N/A
XRN1	ENST00000264951.4	5'-3' exoribonuclease 1	612	1	0	1	0	1	bta-miR-935				-0.16	-0.17	N/A
LYRM2	ENST00000520318.1	LYR motif containing 2	305	1	0	1	0	0	bta-miR-935				-0.16	-0.17	N/A
SORBS1	ENST00000371227.4	sorbin and SH3 domain containing 1	22	2	0	1	1	1	bta-miR-935				-0.16	-0.16	N/A
AGTR2	ENST00000371906.4	angiotensin II receptor, type 2	5	1	0	1	0	1	bta-miR-935				-0.16	-0.16	N/A
APC	ENST00000457016.1	adenomatous polyposis coli	794	2	0	1	1	1	bta-miR-935				-0.16	-0.17	N/A
PLD1	ENST00000342215.6	phospholipase D1, phosphatidylcholine-specific	128	1	1	0	0	0	bta-miR-935				-0.16	-0.16	N/A
ZNF551	ENST00000282296.5	zinc finger protein 551	49	1	1	0	0	0	bta-miR-935				-0.16	-0.19	N/A
STK32A	ENST00000397936.3	serine/threonine kinase 32A	8	1	0	1	0	2	bta-miR-935				-0.16	-0.23	N/A
PTPN4	ENST00000263708.2	protein tyrosine phosphatase, non-receptor type 4 (megakaryocyte)	215	3	0	2	1	2	bta-miR-935				-0.16	-0.22	N/A
DPY19L1	ENST00000310974.4	dpy-19-like 1 (C. elegans)	80	1	0	1	0	2	bta-miR-935				-0.16	-0.16	N/A
MAPK9	ENST00000452135.2	mitogen-activated protein kinase 9	655	1	0	1	0	0	bta-miR-935				-0.16	-0.16	N/A
AC008964.1	ENST00000593965.1		5	1	0	0	1	0	bta-miR-935				-0.16	-0.16	N/A
EIF3J	ENST00000261868.5	eukaryotic translation initiation factor 3, subunit J	1646	1	1	0	0	0	bta-miR-935				-0.16	-0.3	N/A
HN1L	ENST00000248098.3	hematological and neurological expressed 1-like	1302	1	0	1	0	0	bta-miR-935				-0.16	-0.17	N/A
RUNX2	ENST00000371432.3	runt-related transcription factor 2	105	2	1	1	0	1	bta-miR-935				-0.16	-0.16	N/A
GPA33	ENST00000367868.3	glycoprotein A33 (transmembrane)	5	1	1	0	0	0	bta-miR-935				-0.16	-0.16	N/A
ZBTB6	ENST00000373659.3	zinc finger and BTB domain containing 6	55	1	0	1	0	0	bta-miR-935				-0.16	-0.16	N/A
LRRC8D	ENST00000337338.5	leucine rich repeat containing 8 family, member D	96	1	0	0	1	1	bta-miR-935				-0.16	-0.17	N/A
RBP3	ENST00000224600.4	retinol binding protein 3, interstitial	5	1	0	0	1	0	bta-miR-935				-0.16	-0.16	N/A
PIP5K1A	ENST00000368890.4	phosphatidylinositol-4-phosphate 5-kinase, type I, alpha	3762	2	0	2	0	0	bta-miR-935				-0.16	-0.16	N/A
KNTC1	ENST00000537348.1	kinetochore associated 1	437	2	0	0	2	1	bta-miR-935				-0.16	-0.16	N/A
TRIM37	ENST00000262294.7	tripartite motif containing 37	1070	1	1	0	0	1	bta-miR-935				-0.16	-0.16	N/A
KCTD2	ENST00000322444.6	potassium channel tetramerization domain containing 2	3328	3	0	2	1	0	bta-miR-935				-0.16	-0.17	N/A
TBX21	ENST00000177694.1	T-box 21	5	1	0	1	0	0	bta-miR-935				-0.16	-0.16	N/A
FKBP14	ENST00000222803.5	FK506 binding protein 14, 22 kDa	939	1	0	1	0	1	bta-miR-935				-0.16	-0.18	N/A
FAM47E	ENST00000515604.1	Protein FAM47E	503	2	0	1	1	1	bta-miR-935				-0.16	-0.19	N/A
ZNF275	ENST00000370251.3	zinc finger protein 275	465	1	0	1	0	0	bta-miR-935				-0.16	-0.16	N/A
MRAP2	ENST00000257776.4	melanocortin 2 receptor accessory protein 2	25	1	0	1	0	0	bta-miR-935				-0.16	-0.16	N/A
ZFY	ENST00000383052.1	zinc finger protein, Y-linked	5	2	1	0	1	0	bta-miR-935				-0.16	-0.16	N/A
AC069547.1	ENST00000595931.1	HCG1745369; PRO3073; Uncharacterized protein	5	1	0	0	1	1	bta-miR-935				-0.16	-0.16	N/A
SPATA18	ENST00000295213.4	spermatogenesis associated 18	19	2	0	2	0	0	bta-miR-935				-0.16	-0.22	N/A
GDE1	ENST00000353258.3	glycerophosphodiester phosphodiesterase 1	2741	2	0	2	0	0	bta-miR-935				-0.16	-0.21	N/A
MDM2	ENST00000462284.1	MDM2 oncogene, E3 ubiquitin protein ligase	455	1	0	1	0	0	bta-miR-935				-0.16	-0.19	N/A
FAM167A	ENST00000284486.4	family with sequence similarity 167, member A	85	2	0	1	1	0	bta-miR-935				-0.16	-0.16	N/A
STK16	ENST00000409638.3	serine/threonine kinase 16	1416	1	0	1	0	0	bta-miR-935				-0.16	-0.16	N/A
ZFP42	ENST00000326866.4	ZFP42 zinc finger protein	5	1	0	0	1	0	bta-miR-935				-0.16	-0.16	N/A
WAPAL	ENST00000298767.5	wings apart-like homolog (Drosophila)	185	1	1	0	0	0	bta-miR-935				-0.16	-0.19	N/A
AGR3	ENST00000310398.2	anterior gradient 3	5	1	0	0	1	0	bta-miR-935				-0.15	-0.15	N/A
PEX1	ENST00000438045.1	peroxisomal biogenesis factor 1	24	1	0	0	1	0	bta-miR-935				-0.15	-0.15	N/A
GJB2	ENST00000382848.4	gap junction protein, beta 2, 26kDa	50	1	0	1	0	0	bta-miR-935				-0.15	-0.15	N/A
RFFL	ENST00000315249.7	ring finger and FYVE-like domain containing E3 ubiquitin protein ligase	670	2	1	0	1	0	bta-miR-935				-0.15	-0.18	N/A
PRKD3	ENST00000379066.1	protein kinase D3	203	3	0	1	2	4	bta-miR-935				-0.15	-0.19	N/A
ZBED4	ENST00000216268.5	zinc finger, BED-type containing 4	2276	1	0	1	0	0	bta-miR-935				-0.15	-0.15	N/A
EPB41L4A	ENST00000261486.5	erythrocyte membrane protein band 4.1 like 4A	103	1	0	1	0	0	bta-miR-935				-0.15	-0.15	N/A
CD2AP	ENST00000359314.5	CD2-associated protein	145	1	0	1	0	0	bta-miR-935				-0.15	-0.15	N/A
PAQR3	ENST00000512733.1	progestin and adipoQ receptor family member III	217	2	0	2	0	1	bta-miR-935				-0.15	-0.21	N/A
CNR1	ENST00000362094.5	cannabinoid receptor 1 (brain)	40	1	0	1	0	2	bta-miR-935				-0.15	-0.21	N/A
MYH11	ENST00000452625.2	myosin, heavy chain 11, smooth muscle	5	1	1	0	0	0	bta-miR-935				-0.15	-0.15	N/A
NCOA7	ENST00000392477.2	nuclear receptor coactivator 7	2967	1	0	1	0	0	bta-miR-935				-0.15	-0.15	N/A
C5orf55	ENST00000408966.2	chromosome 5 open reading frame 55	195	1	0	0	1	1	bta-miR-935				-0.15	-0.5	N/A
RNF135	ENST00000535306.2	ring finger protein 135	65	1	0	1	0	0	bta-miR-935				-0.15	-0.27	N/A
HLF	ENST00000226067.5	hepatic leukemia factor	15	1	1	0	0	2	bta-miR-935				-0.15	-0.19	N/A
AC117395.1	ENST00000593416.1	LOC646903 protein; Uncharacterized protein	22	1	0	1	0	0	bta-miR-935				-0.15	-0.15	N/A
DNMT3B	ENST00000344505.4	DNA (cytosine-5-)-methyltransferase 3 beta	259	1	0	1	0	0	bta-miR-935				-0.15	-0.15	N/A
PPP2CB	ENST00000221138.4	protein phosphatase 2, catalytic subunit, beta isozyme	11	1	0	0	1	1	bta-miR-935				-0.15	-0.15	N/A
ATAD2	ENST00000287394.5	ATPase family, AAA domain containing 2	851	2	0	0	2	0	bta-miR-935				-0.15	-0.15	N/A
PPP3R2	ENST00000374806.1	protein phosphatase 3, regulatory subunit B, beta	5	1	0	1	0	0	bta-miR-935				-0.15	-0.15	N/A
DPP8	ENST00000341861.5	dipeptidyl-peptidase 8	1293	2	1	1	0	2	bta-miR-935				-0.15	-0.19	N/A
MED9	ENST00000268711.3	mediator complex subunit 9	256	2	0	2	0	0	bta-miR-935				-0.15	-0.25	N/A
ITFG1	ENST00000544001.2	integrin alpha FG-GAP repeat containing 1	1443	2	0	0	2	1	bta-miR-935				-0.15	-0.21	N/A
ASCC3	ENST00000369162.2	activating signal cointegrator 1 complex subunit 3	159	1	0	1	0	0	bta-miR-935				-0.15	-0.15	N/A
ZNF655	ENST00000425063.1	zinc finger protein 655	709	1	0	1	0	2	bta-miR-935				-0.15	-0.15	N/A
TMOD2	ENST00000249700.4	tropomodulin 2 (neuronal)	117	1	0	1	0	2	bta-miR-935				-0.15	-0.17	N/A
FGF13	ENST00000315930.6	fibroblast growth factor 13	17	1	0	1	0	1	bta-miR-935				-0.15	-0.17	N/A
DCTN6	ENST00000221114.3	dynactin 6	745	1	0	1	0	1	bta-miR-935				-0.15	-0.35	N/A
SLC35G2	ENST00000446465.2	solute carrier family 35, member G2	249	1	0	0	1	0	bta-miR-935				-0.15	-0.15	N/A
CCER1	ENST00000358859.2	coiled-coil glutamate-rich protein 1	5	1	0	1	0	1	bta-miR-935				-0.15	-0.15	N/A
ID4	ENST00000378700.3	inhibitor of DNA binding 4, dominant negative helix-loop-helix protein	3400	2	0	0	2	1	bta-miR-935				-0.15	-0.34	N/A
ID2	ENST00000234091.4	inhibitor of DNA binding 2, dominant negative helix-loop-helix protein	20	1	0	0	1	0	bta-miR-935				-0.15	-0.15	N/A
BUB1B	ENST00000287598.6	BUB1 mitotic checkpoint serine/threonine kinase B	184	1	0	1	0	0	bta-miR-935				-0.15	-0.15	N/A
SOCS5	ENST00000306503.5	suppressor of cytokine signaling 5	72	2	1	1	0	0	bta-miR-935				-0.15	-0.17	N/A
C7orf71	ENST00000409974.3	chromosome 7 open reading frame 71	5	1	0	0	1	0	bta-miR-935				-0.15	-0.15	N/A
PPL	ENST00000345988.2	periplakin	849	1	1	0	0	1	bta-miR-935				-0.15	-0.15	N/A
TP63	ENST00000392460.3	tumor protein p63	0	1	0	1	0	0	bta-miR-935				-0.15	-0.15	N/A
CPEB4	ENST00000265085.5	cytoplasmic polyadenylation element binding protein 4	472	1	0	1	0	0	bta-miR-935				-0.15	-0.15	N/A
GOLGA2	ENST00000421699.2	golgin A2	10	1	0	1	0	0	bta-miR-935				-0.15	-0.15	N/A
SYAP1	ENST00000380155.3	synapse associated protein 1	2689	3	1	1	1	0	bta-miR-935				-0.15	-0.38	N/A
RYK	ENST00000296084.4	receptor-like tyrosine kinase	51	1	0	1	0	0	bta-miR-935				-0.15	-0.16	N/A
FAM169B	ENST00000558256.1	family with sequence similarity 169, member B	5	1	0	0	1	0	bta-miR-935				-0.15	-0.15	N/A
ZNF451	ENST00000370708.4	zinc finger protein 451	190	3	0	2	1	2	bta-miR-935				-0.15	-0.15	N/A
PRKDC	ENST00000314191.2	protein kinase, DNA-activated, catalytic polypeptide	707	1	1	0	0	0	bta-miR-935				-0.15	-0.15	N/A
TAS2R30	ENST00000539585.1	taste receptor, type 2, member 30	5	1	0	0	1	0	bta-miR-935				-0.15	-0.15	N/A
GJA1	ENST00000282561.3	gap junction protein, alpha 1, 43kDa	1732	1	0	1	0	0	bta-miR-935				-0.15	-0.15	N/A
PHF17	ENST00000226319.6	PHD finger protein 17	1393	1	1	0	0	0	bta-miR-935				-0.15	-0.15	N/A
RMI1	ENST00000325875.3	RecQ mediated genome instability 1	409	1	0	0	1	0	bta-miR-935				-0.14	-0.14	N/A
TMEM181	ENST00000367090.3	transmembrane protein 181	924	2	0	1	1	1	bta-miR-935				-0.14	-0.14	N/A
CDSN	ENST00000376288.2	corneodesmosin	5	1	0	1	0	1	bta-miR-935				-0.14	-0.14	N/A
C2orf91	ENST00000378711.2	chromosome 2 open reading frame 91	5	2	0	1	1	1	bta-miR-935				-0.14	-0.14	N/A
TRAIP	ENST00000331456.2	TRAF interacting protein	5	1	0	1	0	0	bta-miR-935				-0.14	-0.14	N/A
EREG	ENST00000244869.2	epiregulin	5	1	0	1	0	0	bta-miR-935				-0.14	-0.14	N/A
GPR160	ENST00000355897.5	G protein-coupled receptor 160	22	1	0	0	1	0	bta-miR-935				-0.14	-0.16	N/A
FBXO28	ENST00000424254.2	F-box protein 28	461	1	0	1	0	0	bta-miR-935				-0.14	-0.16	N/A
SRPR	ENST00000332118.6	signal recognition particle receptor (docking protein)	2980	1	0	1	0	0	bta-miR-935				-0.14	-0.14	N/A
DNER	ENST00000341772.4	delta/notch-like EGF repeat containing	143	1	0	1	0	0	bta-miR-935				-0.14	-0.15	N/A
UBA3	ENST00000415609.2	ubiquitin-like modifier activating enzyme 3	96	1	0	0	1	0	bta-miR-935				-0.14	-0.17	N/A
CDCA7L	ENST00000356195.5	cell division cycle associated 7-like	292	1	0	1	0	0	bta-miR-935				-0.14	-0.14	N/A
UBAP2	ENST00000379238.1	ubiquitin associated protein 2	87	1	0	1	0	0	bta-miR-935				-0.14	-0.14	N/A
VAMP7	ENST00000286448.6	vesicle-associated membrane protein 7	5	1	0	1	0	1	bta-miR-935				-0.14	-0.14	N/A
CPED1	ENST00000310396.5	cadherin-like and PC-esterase domain containing 1	77	1	1	0	0	2	bta-miR-935				-0.14	-0.14	N/A
VGLL3	ENST00000398399.2	vestigial like 3 (Drosophila)	187	1	1	0	0	2	bta-miR-935				-0.14	-0.14	N/A
KIAA0226L	ENST00000378781.3	KIAA0226-like	21	2	0	1	1	0	bta-miR-935				-0.14	-0.29	N/A
ATG12	ENST00000500945.2	autophagy related 12	1822	1	0	0	1	1	bta-miR-935				-0.14	-0.17	N/A
EIF2AK2	ENST00000233057.4	eukaryotic translation initiation factor 2-alpha kinase 2	292	1	0	1	0	2	bta-miR-935				-0.14	-0.14	N/A
HORMAD1	ENST00000368995.4	HORMA domain containing 1	153	1	0	0	1	1	bta-miR-935				-0.14	-0.14	N/A
TMPRSS11D	ENST00000283916.6	transmembrane protease, serine 11D	5	1	0	0	1	0	bta-miR-935				-0.14	-0.14	N/A
NKX3-1	ENST00000380871.4	NK3 homeobox 1	240	1	1	0	0	0	bta-miR-935				-0.14	-0.14	N/A
C5orf24	ENST00000394976.3	chromosome 5 open reading frame 24	2668	2	0	0	2	1	bta-miR-935				-0.14	-0.15	N/A
TMEM123	ENST00000361236.3	transmembrane protein 123	2135	1	0	1	0	0	bta-miR-935				-0.14	-0.14	N/A
HOXD4	ENST00000306324.3	homeobox D4	214	3	0	1	2	1	bta-miR-935				-0.14	-0.16	N/A
GJB6	ENST00000241124.6	gap junction protein, beta 6, 30kDa	5	1	0	0	1	1	bta-miR-935				-0.14	-0.14	N/A
STRADA	ENST00000375840.4	STE20-related kinase adaptor alpha	366	2	0	0	2	0	bta-miR-935				-0.14	-0.14	N/A
GNPDA2	ENST00000509756.1	glucosamine-6-phosphate deaminase 2	117	2	0	1	1	0	bta-miR-935				-0.14	-0.16	N/A
RHOC	ENST00000339083.7	ras homolog family member C	10314	1	0	1	0	0	bta-miR-935				-0.14	-0.14	N/A
NXNL2	ENST00000375854.3	nucleoredoxin-like 2	198	1	0	0	1	0	bta-miR-935				-0.14	-0.14	N/A
TACR2	ENST00000373307.1	tachykinin receptor 2	5	1	0	0	1	0	bta-miR-935				-0.14	-0.14	N/A
HJURP	ENST00000411486.2	Holliday junction recognition protein	2522	1	0	0	1	0	bta-miR-935				-0.14	-0.14	N/A
GPC5	ENST00000377067.3	glypican 5	65	1	0	0	1	1	bta-miR-935				-0.14	-0.15	N/A
ZNF791	ENST00000446165.1	zinc finger protein 791	242	1	0	0	1	0	bta-miR-935				-0.14	-0.14	N/A
GPD1	ENST00000301149.3	glycerol-3-phosphate dehydrogenase 1 (soluble)	5	2	0	1	1	0	bta-miR-935				-0.14	-0.14	N/A
GFPT2	ENST00000253778.8	glutamine-fructose-6-phosphate transaminase 2	70	1	0	1	0	0	bta-miR-935				-0.14	-0.14	N/A
COX4I1	ENST00000564903.1	cytochrome c oxidase subunit IV isoform 1	44	1	1	0	0	0	bta-miR-935				-0.14	-0.42	N/A
CWC25	ENST00000225428.5	CWC25 spliceosome-associated protein homolog (S. cerevisiae)	300	1	0	1	0	0	bta-miR-935				-0.14	-0.26	N/A
RBM22	ENST00000199814.4	RNA binding motif protein 22	4854	1	0	1	0	0	bta-miR-935				-0.14	-0.14	N/A
SBF2	ENST00000256190.8	SET binding factor 2	65	2	0	1	1	0	bta-miR-935				-0.14	-0.15	N/A
CDCA4	ENST00000336219.3	cell division cycle associated 4	194	1	0	1	0	0	bta-miR-935				-0.14	-0.18	N/A
SMPD4	ENST00000351288.6	sphingomyelin phosphodiesterase 4, neutral membrane (neutral sphingomyelinase-3)	5	1	0	1	0	0	bta-miR-935				-0.14	-0.14	N/A
ZNF286A	ENST00000395894.2	Zinc finger protein 286A	19	1	0	1	0	0	bta-miR-935				-0.14	-0.14	N/A
P2RY10	ENST00000171757.2	purinergic receptor P2Y, G-protein coupled, 10	5	1	0	0	1	0	bta-miR-935				-0.14	-0.14	N/A
KLHL6	ENST00000341319.3	kelch-like family member 6	5	1	0	1	0	1	bta-miR-935				-0.14	-0.14	N/A
FRMD4B	ENST00000398540.3	FERM domain containing 4B	12	1	1	0	0	0	bta-miR-935				-0.14	-0.14	N/A
TCF24	ENST00000563496.1	transcription factor 24	11	1	0	0	1	1	bta-miR-935				-0.14	-0.14	N/A
TRIM23	ENST00000231524.9	tripartite motif containing 23	247	1	0	1	0	0	bta-miR-935				-0.14	-0.14	N/A
IRAK1BP1	ENST00000369940.2	interleukin-1 receptor-associated kinase 1 binding protein 1	30	1	1	0	0	0	bta-miR-935				-0.14	-0.33	N/A
SLCO1A2	ENST00000307378.6	solute carrier organic anion transporter family, member 1A2	5	1	1	0	0	0	bta-miR-935				-0.14	-0.14	N/A
U2SURP	ENST00000397933.2	U2 snRNP-associated SURP domain containing	1353	1	0	1	0	1	bta-miR-935				-0.14	-0.14	N/A
EXOC5	ENST00000413566.2	exocyst complex component 5	242	1	1	0	0	0	bta-miR-935				-0.14	-0.14	N/A
OSER1	ENST00000372970.2	oxidative stress responsive serine-rich 1	1082	1	0	1	0	0	bta-miR-935				-0.14	-0.23	N/A
FAS	ENST00000352159.4	Fas cell surface death receptor	378	1	0	0	1	2	bta-miR-935				-0.14	-0.17	N/A
CACNB4	ENST00000539935.1	calcium channel, voltage-dependent, beta 4 subunit	57	2	1	0	1	0	bta-miR-935				-0.14	-0.15	N/A
FAM47E-STBD1	ENST00000237642.6	FAM47E-STBD1 readthrough	503	1	0	0	1	2	bta-miR-935				-0.14	-0.17	N/A
TAF8	ENST00000372977.3	TAF8 RNA polymerase II, TATA box binding protein (TBP)-associated factor, 43kDa	135	1	1	0	0	0	bta-miR-935				-0.14	-0.19	N/A
CCSER1	ENST00000509176.1	coiled-coil serine-rich protein 1	5	1	0	1	0	0	bta-miR-935				-0.13	-0.13	N/A
GNAQ	ENST00000286548.4	guanine nucleotide binding protein (G protein), q polypeptide	47	1	1	0	0	1	bta-miR-935				-0.13	-0.13	N/A
BHLHB9	ENST00000372735.1	basic helix-loop-helix domain containing, class B, 9	5	1	0	1	0	0	bta-miR-935				-0.13	-0.13	N/A
ADD3	ENST00000277900.8	adducin 3 (gamma)	537	1	0	1	0	0	bta-miR-935				-0.13	-0.13	N/A
NOL4	ENST00000261592.5	nucleolar protein 4	12	1	0	1	0	1	bta-miR-935				-0.13	-0.13	N/A
HTR2A	ENST00000378688.4	5-hydroxytryptamine (serotonin) receptor 2A, G protein-coupled	5	1	0	1	0	0	bta-miR-935				-0.13	-0.13	N/A
MTF2	ENST00000370298.4	metal response element binding transcription factor 2	653	2	0	1	1	0	bta-miR-935				-0.13	-0.18	N/A
RPF2	ENST00000441448.2	ribosome production factor 2 homolog (S. cerevisiae)	869	1	0	1	0	1	bta-miR-935				-0.13	-0.27	N/A
PPTC7	ENST00000354300.3	PTC7 protein phosphatase homolog (S. cerevisiae)	817	2	0	1	1	1	bta-miR-935				-0.13	-0.14	N/A
CNKSR2	ENST00000379510.3	connector enhancer of kinase suppressor of Ras 2	85	1	1	0	0	0	bta-miR-935				-0.13	-0.15	N/A
MTIF2	ENST00000403721.1	mitochondrial translational initiation factor 2	21	1	0	0	1	1	bta-miR-935				-0.13	-0.2	N/A
SALL4	ENST00000217086.4	sal-like 4 (Drosophila)	155	1	0	1	0	0	bta-miR-935				-0.13	-0.14	N/A
DUSP18	ENST00000403268.1	dual specificity phosphatase 18	491	2	0	0	2	0	bta-miR-935				-0.13	-0.14	N/A
LIN54	ENST00000395282.2	lin-54 homolog (C. elegans)	228	1	0	1	0	0	bta-miR-935				-0.13	-0.13	N/A
CCL3L1	ENST00000422211.2	chemokine (C-C motif) ligand 3-like 1	5	1	0	0	1	0	bta-miR-935				-0.13	-0.13	N/A
CNR2	ENST00000374472.4	cannabinoid receptor 2 (macrophage)	5	1	1	0	0	1	bta-miR-935				-0.13	-0.13	N/A
CCL3L3	ENST00000378354.4	chemokine (C-C motif) ligand 3-like 3	5	1	0	0	1	0	bta-miR-935				-0.13	-0.13	N/A
C1QTNF3	ENST00000382065.3	C1q and tumor necrosis factor related protein 3	70	1	1	0	0	0	bta-miR-935				-0.13	-0.34	N/A
HPGD	ENST00000296522.6	hydroxyprostaglandin dehydrogenase 15-(NAD)	140	1	0	0	1	1	bta-miR-935				-0.13	-0.13	N/A
PIBF1	ENST00000326291.6	progesterone immunomodulatory binding factor 1	102	1	0	0	1	0	bta-miR-935				-0.13	-0.13	N/A
IFNAR1	ENST00000270139.3	interferon (alpha, beta and omega) receptor 1	372	1	0	1	0	0	bta-miR-935				-0.13	-0.13	N/A
SPDL1	ENST00000265295.4	spindle apparatus coiled-coil protein 1	427	1	0	0	1	0	bta-miR-935				-0.13	-0.13	N/A
CCL3	ENST00000225245.5	chemokine (C-C motif) ligand 3	5	1	0	0	1	0	bta-miR-935				-0.13	-0.13	N/A
MGEA5	ENST00000439817.1	meningioma expressed antigen 5 (hyaluronidase)	1253	1	0	1	0	0	bta-miR-935				-0.13	-0.15	N/A
STT3A	ENST00000392708.4	STT3A, subunit of the oligosaccharyltransferase complex (catalytic)	3595	1	0	0	1	0	bta-miR-935				-0.13	-0.15	N/A
RAD18	ENST00000264926.2	RAD18 homolog (S. cerevisiae)	211	2	1	0	1	0	bta-miR-935				-0.13	-0.5	N/A
PDXP	ENST00000215904.6	pyridoxal (pyridoxine, vitamin B6) phosphatase	58	1	0	1	0	0	bta-miR-935				-0.13	-0.14	N/A
CACNA2D1	ENST00000356860.3	calcium channel, voltage-dependent, alpha 2/delta subunit 1	418	2	0	1	1	0	bta-miR-935				-0.13	-0.13	N/A
CROT	ENST00000331536.3	carnitine O-octanoyltransferase	46	1	0	0	1	0	bta-miR-935				-0.13	-0.13	N/A
NYAP2	ENST00000272907.6	neuronal tyrosine-phosphorylated phosphoinositide-3-kinase adaptor 2	5	1	1	0	0	1	bta-miR-935				-0.13	-0.13	N/A
TMEM170B	ENST00000379426.1	transmembrane protein 170B	489	2	1	1	0	1	bta-miR-935				-0.13	-0.24	N/A
TJAP1	ENST00000372444.2	tight junction associated protein 1 (peripheral)	15	1	0	1	0	0	bta-miR-935				-0.13	-0.13	N/A
CYGB	ENST00000293230.5	cytoglobin	10	1	0	1	0	0	bta-miR-935				-0.13	-0.13	N/A
TMEM194B	ENST00000409150.3	transmembrane protein 194B	271	2	1	0	1	0	bta-miR-935				-0.13	-0.42	N/A
PPP1R3G	ENST00000405617.2	protein phosphatase 1, regulatory subunit 3G	29	1	1	0	0	1	bta-miR-935				-0.13	-0.26	N/A
ANP32E	ENST00000533654.1	acidic (leucine-rich) nuclear phosphoprotein 32 family, member E	572	1	0	0	1	0	bta-miR-935				-0.13	-0.14	N/A
RNF186	ENST00000375121.2	ring finger protein 186	19	1	0	1	0	0	bta-miR-935				-0.13	-0.13	N/A
COL24A1	ENST00000370571.2	collagen, type XXIV, alpha 1	5	2	0	1	1	0	bta-miR-935				-0.13	-0.13	N/A
KLHL28	ENST00000396128.4	kelch-like family member 28	9	1	1	0	0	2	bta-miR-935				-0.13	-0.13	N/A
NCL	ENST00000322723.4	nucleolin	10100	1	0	0	1	0	bta-miR-935				-0.13	-0.13	N/A
DNM3	ENST00000367731.1	dynamin 3	59	2	0	2	0	1	bta-miR-935				-0.13	-0.13	N/A
CLEC7A	ENST00000298523.5	C-type lectin domain family 7, member A	5	2	0	1	1	0	bta-miR-935				-0.13	-0.44	N/A
CLINT1	ENST00000523094.1	clathrin interactor 1	581	1	0	1	0	0	bta-miR-935				-0.13	-0.13	N/A
SH3BGRL	ENST00000373212.5	SH3 domain binding glutamic acid-rich protein like	2034	1	0	0	1	0	bta-miR-935				-0.13	-0.14	N/A
TGOLN2	ENST00000377386.3	trans-golgi network protein 2	1914	1	0	1	0	1	bta-miR-935				-0.13	-0.13	N/A
CDR2	ENST00000268383.2	cerebellar degeneration-related protein 2, 62kDa	70	1	0	1	0	1	bta-miR-935				-0.13	-0.13	N/A
ATP6V1A	ENST00000273398.3	ATPase, H+ transporting, lysosomal 70kDa, V1 subunit A	180	1	0	1	0	0	bta-miR-935				-0.13	-0.13	N/A
CTTNBP2NL	ENST00000271277.6	CTTNBP2 N-terminal like	182	1	0	0	1	1	bta-miR-935				-0.13	-0.13	N/A
ZC3H6	ENST00000343936.4	zinc finger CCCH-type containing 6	10	1	0	1	0	1	bta-miR-935				-0.13	-0.13	N/A
ARHGAP28	ENST00000419673.2	Rho GTPase activating protein 28	31	3	1	1	1	0	bta-miR-935				-0.13	-0.18	N/A
TTC32	ENST00000402414.1	tetratricopeptide repeat domain 32	119	1	0	0	1	0	bta-miR-935				-0.13	-0.21	N/A
PLS3	ENST00000420625.2	plastin 3	8789	1	0	1	0	0	bta-miR-935				-0.13	-0.13	N/A
ESF1	ENST00000202816.1	ESF1, nucleolar pre-rRNA processing protein, homolog (S. cerevisiae)	180	1	0	0	1	0	bta-miR-935				-0.13	-0.13	N/A
CNTN5	ENST00000524871.1	contactin 5	5	1	0	1	0	1	bta-miR-935				-0.13	-0.13	N/A
RTKN2	ENST00000373789.3	rhotekin 2	192	2	0	2	0	2	bta-miR-935				-0.13	-0.13	N/A
ZNF75A	ENST00000574298.1	zinc finger protein 75a	145	1	0	1	0	0	bta-miR-935				-0.13	-0.19	N/A
KCTD15	ENST00000284006.6	potassium channel tetramerization domain containing 15	2483	1	0	1	0	0	bta-miR-935				-0.13	-0.13	N/A
STC1	ENST00000290271.2	stanniocalcin 1	2932	1	0	1	0	1	bta-miR-935				-0.13	-0.13	N/A
C4orf29	ENST00000388795.5	chromosome 4 open reading frame 29	67	2	1	0	1	0	bta-miR-935				-0.12	-0.53	N/A
S1PR5	ENST00000333430.4	sphingosine-1-phosphate receptor 5	34	1	0	1	0	0	bta-miR-935				-0.12	-0.12	N/A
C1orf200	ENST00000377320.3	chromosome 1 open reading frame 200	5	1	0	0	1	1	bta-miR-935				-0.12	-0.12	N/A
BCOR	ENST00000397354.3	BCL6 corepressor	355	1	0	1	0	0	bta-miR-935				-0.12	-0.12	N/A
CNOT7	ENST00000361272.4	CCR4-NOT transcription complex, subunit 7	415	4	0	3	1	1	bta-miR-935				-0.12	-0.41	N/A
GPR85	ENST00000297146.3	G protein-coupled receptor 85	21	2	0	1	1	1	bta-miR-935				-0.12	-0.2	N/A
GUCY1A2	ENST00000526355.2	guanylate cyclase 1, soluble, alpha 2	24	1	0	1	0	2	bta-miR-935				-0.12	-0.14	N/A
CLDND1	ENST00000341181.6	claudin domain containing 1	24	1	0	1	0	0	bta-miR-935				-0.12	-0.21	N/A
RSBN1	ENST00000261441.5	round spermatid basic protein 1	54	1	1	0	0	1	bta-miR-935				-0.12	-0.13	N/A
ANKS1A	ENST00000360359.3	ankyrin repeat and sterile alpha motif domain containing 1A	220	1	0	1	0	0	bta-miR-935				-0.12	-0.14	N/A
PACSIN2	ENST00000263246.3	protein kinase C and casein kinase substrate in neurons 2	402	1	1	0	0	0	bta-miR-935				-0.12	-0.14	N/A
ATPAF1	ENST00000576409.1	ATP synthase mitochondrial F1 complex assembly factor 1	1637	1	0	1	0	0	bta-miR-935				-0.12	-0.12	N/A
CDH5	ENST00000341529.3	cadherin 5, type 2 (vascular endothelium)	8	1	0	1	0	0	bta-miR-935				-0.12	-0.12	N/A
MEP1A	ENST00000230588.4	meprin A, alpha (PABA peptide hydrolase)	8	1	0	0	1	0	bta-miR-935				-0.12	-0.12	N/A
APPL2	ENST00000258530.3	adaptor protein, phosphotyrosine interaction, PH domain and leucine zipper containing 2	434	1	0	1	0	0	bta-miR-935				-0.12	-0.13	N/A
MAN1A2	ENST00000356554.3	mannosidase, alpha, class 1A, member 2	603	1	0	1	0	1	bta-miR-935				-0.12	-0.12	N/A
AK4	ENST00000545314.1	adenylate kinase 4	116	2	1	0	1	0	bta-miR-935				-0.12	-0.12	N/A
TCAIM	ENST00000342649.4	T cell activation inhibitor, mitochondrial	844	1	0	1	0	0	bta-miR-935				-0.12	-0.12	N/A
SLC4A8	ENST00000453097.2	solute carrier family 4, sodium bicarbonate cotransporter, member 8	17	1	0	1	0	1	bta-miR-935				-0.12	-0.18	N/A
RHAG	ENST00000371175.4	Rh-associated glycoprotein	5	1	0	0	1	0	bta-miR-935				-0.12	-0.12	N/A
RP11-362K2.2	ENST00000546977.1	Protein LOC100506869	5	1	0	0	1	0	bta-miR-935				-0.12	-0.12	N/A
ATP1B3	ENST00000539728.1	ATPase, Na+/K+ transporting, beta 3 polypeptide	269	1	0	1	0	1	bta-miR-935				-0.12	-0.12	N/A
ANKRD28	ENST00000399451.2	ankyrin repeat domain 28	798	2	0	2	0	0	bta-miR-935				-0.12	-0.21	N/A
ANXA13	ENST00000262219.6	annexin A13	5	1	0	0	1	0	bta-miR-935				-0.12	-0.12	N/A
HAPLN2	ENST00000255039.1	hyaluronan and proteoglycan link protein 2	5	1	0	0	1	0	bta-miR-935				-0.12	-0.12	N/A
BRPF1	ENST00000383829.2	bromodomain and PHD finger containing, 1	351	1	0	1	0	1	bta-miR-935				-0.12	-0.12	N/A
IFI44L	ENST00000370751.5	interferon-induced protein 44-like	11	1	0	1	0	0	bta-miR-935				-0.12	-0.12	N/A
TINAG	ENST00000370864.3	tubulointerstitial nephritis antigen	13	1	0	0	1	0	bta-miR-935				-0.12	-0.33	N/A
RBM33	ENST00000341148.3	RNA binding motif protein 33	444	2	0	1	1	1	bta-miR-935				-0.12	-0.13	N/A
SERP1	ENST00000239944.2	stress-associated endoplasmic reticulum protein 1	3242	1	0	1	0	1	bta-miR-935				-0.12	-0.15	N/A
SPATA13	ENST00000382108.3	spermatogenesis associated 13	900	2	0	1	1	0	bta-miR-935				-0.12	-0.12	N/A
SDC1	ENST00000254351.4	syndecan 1	3152	1	0	1	0	0	bta-miR-935				-0.12	-0.2	N/A
ENOX2	ENST00000370935.1	ecto-NOX disulfide-thiol exchanger 2	215	2	0	0	2	1	bta-miR-935				-0.12	-0.12	N/A
MSRA	ENST00000317173.4	methionine sulfoxide reductase A	81	1	0	0	1	0	bta-miR-935				-0.12	-0.12	N/A
TMEM217	ENST00000336655.2	transmembrane protein 217	44	1	0	0	1	0	bta-miR-935				-0.12	-0.12	N/A
POLR3K	ENST00000293860.5	polymerase (RNA) III (DNA directed) polypeptide K, 12.3 kDa	477	1	0	0	1	1	bta-miR-935				-0.12	-0.23	N/A
MEF2BNB	ENST00000477565.3	MEF2B neighbor	151	1	0	1	0	0	bta-miR-935				-0.12	-0.14	N/A
SEPT6	ENST00000394610.1	septin 6	1854	1	1	0	0	0	bta-miR-935				-0.12	-0.13	N/A
SLC6A16	ENST00000454748.3	solute carrier family 6, member 16	17	1	0	1	0	0	bta-miR-935				-0.12	-0.12	N/A
WDR35	ENST00000281405.4	WD repeat domain 35	30	2	1	0	1	0	bta-miR-935				-0.12	-0.14	N/A
KIAA0100	ENST00000528896.2	KIAA0100	12	1	0	1	0	0	bta-miR-935				-0.12	-0.12	N/A
CNOT4	ENST00000541284.1	CCR4-NOT transcription complex, subunit 4	27	1	0	1	0	0	bta-miR-935				-0.12	-0.12	N/A
MAT2B	ENST00000518095.1	methionine adenosyltransferase II, beta	1901	2	0	0	2	1	bta-miR-935				-0.12	-0.12	N/A
SLC23A3	ENST00000396775.3	solute carrier family 23, member 3	9	1	0	0	1	0	bta-miR-935				-0.12	-0.12	N/A
DUSP3	ENST00000226004.3	dual specificity phosphatase 3	836	2	0	1	1	0	bta-miR-935				-0.12	-0.17	N/A
HCCS	ENST00000321143.4	holocytochrome c synthase	1615	1	0	1	0	1	bta-miR-935				-0.12	-0.2	N/A
TOPBP1	ENST00000260810.5	topoisomerase (DNA) II binding protein 1	102	1	0	0	1	0	bta-miR-935				-0.12	-0.14	N/A
PIH1D3	ENST00000372453.3	PIH1 domain containing 3	5	1	0	0	1	0	bta-miR-935				-0.12	-0.12	N/A
LRRC31	ENST00000523069.1	leucine rich repeat containing 31	5	1	0	0	1	1	bta-miR-935				-0.12	-0.12	N/A
PPP2R5B	ENST00000164133.2	protein phosphatase 2, regulatory subunit B', beta	23	1	0	1	0	0	bta-miR-935				-0.12	-0.12	N/A
HTR1F	ENST00000319595.4	5-hydroxytryptamine (serotonin) receptor 1F, G protein-coupled	5	1	0	0	1	1	bta-miR-935				-0.12	-0.12	N/A
USP36	ENST00000542802.3	ubiquitin specific peptidase 36	192	1	0	1	0	0	bta-miR-935				-0.12	-0.12	N/A
CPS1	ENST00000430249.2	carbamoyl-phosphate synthase 1, mitochondrial	11682	1	0	1	0	1	bta-miR-935				-0.12	-0.12	N/A
LRAT	ENST00000336356.3	lecithin retinol acyltransferase (phosphatidylcholine--retinol O-acyltransferase)	9	1	0	0	1	1	bta-miR-935				-0.12	-0.13	N/A
COLCA1	ENST00000532918.1	colorectal cancer associated 1	5	1	0	0	1	0	bta-miR-935				-0.12	-0.12	N/A
AFP	ENST00000395792.2	alpha-fetoprotein	546	1	0	0	1	0	bta-miR-935				-0.12	-0.12	N/A
FRAT1	ENST00000371021.3	frequently rearranged in advanced T-cell lymphomas	631	1	0	0	1	0	bta-miR-935				-0.12	-0.12	N/A
FAM219A	ENST00000379089.1	family with sequence similarity 219, member A	13	1	0	1	0	0	bta-miR-935				-0.12	-0.12	N/A
ATXN7L1	ENST00000419735.3	ataxin 7-like 1	67	2	0	1	1	1	bta-miR-935				-0.12	-0.12	N/A
TACR3	ENST00000304883.2	tachykinin receptor 3	5	1	0	1	0	0	bta-miR-935				-0.12	-0.12	N/A
NXT2	ENST00000372106.1	nuclear transport factor 2-like export factor 2	390	1	0	0	1	0	bta-miR-935				-0.12	-0.12	N/A
PRKAB2	ENST00000254101.3	protein kinase, AMP-activated, beta 2 non-catalytic subunit	363	1	1	0	0	0	bta-miR-935				-0.12	-0.13	N/A
SEMA6D	ENST00000355997.3	sema domain, transmembrane domain (TM), and cytoplasmic domain, (semaphorin) 6D	179	1	0	1	0	1	bta-miR-935				-0.12	-0.14	N/A
NCBP2	ENST00000447325.1	nuclear cap binding protein subunit 2, 20kDa	4301	1	0	0	1	0	bta-miR-935				-0.12	-0.13	N/A
HEATR5B	ENST00000233099.5	HEAT repeat containing 5B	272	2	0	0	2	0	bta-miR-935				-0.12	-0.15	N/A
C14orf23	ENST00000399387.4	chromosome 14 open reading frame 23	5	1	0	0	1	2	bta-miR-935				-0.12	-0.12	N/A
ABCC9	ENST00000261200.4	ATP-binding cassette, sub-family C (CFTR/MRP), member 9	5	2	1	0	1	0	bta-miR-935				-0.12	-0.12	N/A
RP11-192H23.4	ENST00000534850.1	Uncharacterized protein	22	1	0	1	0	0	bta-miR-935				-0.11	-0.12	N/A
VHL	ENST00000256474.2	von Hippel-Lindau tumor suppressor, E3 ubiquitin protein ligase	2386	1	0	0	1	0	bta-miR-935				-0.11	-0.12	N/A
PAK3	ENST00000372007.5	p21 protein (Cdc42/Rac)-activated kinase 3	8	2	1	0	1	0	bta-miR-935				-0.11	-0.19	N/A
TRAPPC10	ENST00000291574.4	trafficking protein particle complex 10	302	2	1	0	1	0	bta-miR-935				-0.11	-0.15	N/A
SETDB2	ENST00000354234.4	SET domain, bifurcated 2	70	1	0	1	0	0	bta-miR-935				-0.11	-0.12	N/A
MLLT4	ENST00000400822.3	myeloid/lymphoid or mixed-lineage leukemia (trithorax homolog, Drosophila); translocated to, 4	232	1	1	0	0	0	bta-miR-935				-0.11	-0.11	N/A
FAM122C	ENST00000370785.3	family with sequence similarity 122C	37	1	0	0	1	0	bta-miR-935				-0.11	-0.11	N/A
BLZF1	ENST00000367808.3	basic leucine zipper nuclear factor 1	73	1	0	0	1	1	bta-miR-935				-0.11	-0.11	N/A
HARS2	ENST00000435019.2	histidyl-tRNA synthetase 2, mitochondrial	150	1	0	1	0	0	bta-miR-935				-0.11	-0.11	N/A
CS	ENST00000548567.1	citrate synthase	52	1	0	1	0	0	bta-miR-935				-0.11	-0.11	N/A
PDXDC1	ENST00000396410.4	pyridoxal-dependent decarboxylase domain containing 1	6417	1	0	1	0	1	bta-miR-935				-0.11	-0.11	N/A
PAPSS2	ENST00000361175.4	3'-phosphoadenosine 5'-phosphosulfate synthase 2	874	1	1	0	0	1	bta-miR-935				-0.11	-0.16	N/A
PIK3C2A	ENST00000265970.7	phosphatidylinositol-4-phosphate 3-kinase, catalytic subunit type 2 alpha	280	2	1	0	1	2	bta-miR-935				-0.11	-0.12	N/A
SLC25A38	ENST00000273158.4	solute carrier family 25, member 38	616	1	0	0	1	0	bta-miR-935				-0.11	-0.12	N/A
UBXN2A	ENST00000309033.4	UBX domain protein 2A	45	1	0	1	0	0	bta-miR-935				-0.11	-0.15	N/A
NR2E1	ENST00000368986.4	nuclear receptor subfamily 2, group E, member 1	5	1	0	0	1	0	bta-miR-935				-0.11	-0.11	N/A
NUDT13	ENST00000372997.3	nudix (nucleoside diphosphate linked moiety X)-type motif 13	10	1	0	1	0	1	bta-miR-935				-0.11	-0.11	N/A
STRN3	ENST00000355683.5	striatin, calmodulin binding protein 3	697	2	0	1	1	0	bta-miR-935				-0.11	-0.16	N/A
CWC22	ENST00000410053.3	CWC22 spliceosome-associated protein homolog (S. cerevisiae)	16	1	1	0	0	0	bta-miR-935				-0.11	-0.33	N/A
C1R	ENST00000542285.1	complement component 1, r subcomponent	1944	1	0	0	1	0	bta-miR-935				-0.11	-0.12	N/A
TCEANC	ENST00000380600.1	transcription elongation factor A (SII) N-terminal and central domain containing	21	2	0	1	1	0	bta-miR-935				-0.11	-0.11	N/A
EGR4	ENST00000545030.1	early growth response 4	5	1	0	1	0	0	bta-miR-935				-0.11	-0.11	N/A
TLR6	ENST00000436693.2	toll-like receptor 6	5	1	0	0	1	0	bta-miR-935				-0.11	-0.11	N/A
GALNT10	ENST00000297107.6	UDP-N-acetyl-alpha-D-galactosamine:polypeptide N-acetylgalactosaminyltransferase 10 (GalNAc-T10)	3445	2	1	0	1	2	bta-miR-935				-0.11	-0.11	N/A
TMEM200C	ENST00000581347.2	transmembrane protein 200C	54	1	0	1	0	0	bta-miR-935				-0.11	-0.17	N/A
MTMR7	ENST00000180173.5	myotubularin related protein 7	33	1	0	1	0	1	bta-miR-935				-0.11	-0.11	N/A
ACSL6	ENST00000379264.2	acyl-CoA synthetase long-chain family member 6	7	2	0	0	2	2	bta-miR-935				-0.11	-0.12	N/A
BECN1	ENST00000438274.3	beclin 1, autophagy related	2879	1	0	0	1	1	bta-miR-935				-0.11	-0.12	N/A
SGTB	ENST00000381007.4	small glutamine-rich tetratricopeptide repeat (TPR)-containing, beta	205	1	0	1	0	1	bta-miR-935				-0.11	-0.14	N/A
ZNF112	ENST00000354340.4	zinc finger protein 112	20	1	0	0	1	0	bta-miR-935				-0.11	-0.11	N/A
C1orf109	ENST00000358011.4	chromosome 1 open reading frame 109	6	1	0	1	0	0	bta-miR-935				-0.11	-0.11	N/A
SHMT2	ENST00000328923.3	serine hydroxymethyltransferase 2 (mitochondrial)	1682	1	0	1	0	0	bta-miR-935				-0.11	-0.11	N/A
FEM1B	ENST00000306917.4	fem-1 homolog b (C. elegans)	656	2	1	1	0	0	bta-miR-935				-0.11	-0.19	N/A
GCLM	ENST00000370238.3	glutamate-cysteine ligase, modifier subunit	809	1	1	0	0	0	bta-miR-935				-0.11	-0.33	N/A
UNC5D	ENST00000287272.2	unc-5 homolog D (C. elegans)	37	1	0	1	0	0	bta-miR-935				-0.11	-0.11	N/A
BACH2	ENST00000257749.4	BTB and CNC homology 1, basic leucine zipper transcription factor 2	74	2	0	1	1	2	bta-miR-935				-0.11	-0.12	N/A
NKRF	ENST00000371527.1	NFKB repressing factor	607	1	0	0	1	2	bta-miR-935				-0.11	-0.11	N/A
BAG4	ENST00000287322.4	BCL2-associated athanogene 4	29	2	0	1	1	1	bta-miR-935				-0.11	-0.12	N/A
CYBB	ENST00000378588.4	cytochrome b-245, beta polypeptide	12	1	0	1	0	1	bta-miR-935				-0.11	-0.11	N/A
FAM21D	ENST00000311663.5	family with sequence similarity 21, member D	5	1	0	0	1	0	bta-miR-935				-0.11	-0.11	N/A
IYD	ENST00000344419.3	iodotyrosine deiodinase	5	1	0	1	0	2	bta-miR-935				-0.11	-0.11	N/A
SPRY4	ENST00000344120.4	sprouty homolog 4 (Drosophila)	110	1	0	1	0	0	bta-miR-935				-0.11	-0.13	N/A
C12orf4	ENST00000261250.3	chromosome 12 open reading frame 4	37	2	2	0	0	0	bta-miR-935				-0.11	-0.41	N/A
RAP2C	ENST00000342983.2	RAP2C, member of RAS oncogene family	604	1	0	1	0	0	bta-miR-935				-0.11	-0.11	N/A
PLAT	ENST00000270189.6	plasminogen activator, tissue	1452	1	0	0	1	1	bta-miR-935				-0.11	-0.11	N/A
RAB28	ENST00000338176.4	RAB28, member RAS oncogene family	302	1	0	0	1	0	bta-miR-935				-0.11	-0.11	N/A
PPM1J	ENST00000309276.6	protein phosphatase, Mg2+/Mn2+ dependent, 1J	89	1	0	0	1	0	bta-miR-935				-0.11	-0.11	N/A
CHST11	ENST00000549260.1	carbohydrate (chondroitin 4) sulfotransferase 11	686	1	1	0	0	1	bta-miR-935				-0.11	-0.13	N/A
ELK3	ENST00000228741.3	ELK3, ETS-domain protein (SRF accessory protein 2)	2719	1	0	0	1	3	bta-miR-935				-0.11	-0.11	N/A
SIRPA	ENST00000400068.3	signal-regulatory protein alpha	1235	1	1	0	0	0	bta-miR-935				-0.11	-0.12	N/A
DTX3L	ENST00000296161.4	deltex 3-like (Drosophila)	319	2	0	1	1	0	bta-miR-935				-0.11	-0.11	N/A
CLEC1B	ENST00000428126.2	C-type lectin domain family 1, member B	5	1	0	0	1	0	bta-miR-935				-0.11	-0.11	N/A
FMR1	ENST00000370471.3	fragile X mental retardation 1	1155	1	0	1	0	0	bta-miR-935				-0.11	-0.11	N/A
BDP1	ENST00000380675.2	B double prime 1, subunit of RNA polymerase III transcription initiation factor IIIB	12	1	0	1	0	0	bta-miR-935				-0.11	-0.11	N/A
SRI	ENST00000265729.2	sorcin	278	2	0	0	2	2	bta-miR-935				-0.11	-0.14	N/A
POU2F1	ENST00000367866.2	POU class 2 homeobox 1	83	1	0	1	0	3	bta-miR-935				-0.11	-0.11	N/A
MEAF6	ENST00000373075.2	MYST/Esa1-associated factor 6	440	1	0	0	1	1	bta-miR-935				-0.11	-0.13	N/A
BEX4	ENST00000372695.5	brain expressed, X-linked 4	136	1	0	0	1	0	bta-miR-935				-0.11	-0.11	N/A
CPA4	ENST00000445470.2	carboxypeptidase A4	1319	2	0	1	1	2	bta-miR-935				-0.11	-0.11	N/A
SLMO2	ENST00000355937.4	slowmo homolog 2 (Drosophila)	374	1	0	0	1	0	bta-miR-935				-0.11	-0.11	N/A
NFIA	ENST00000403491.3	nuclear factor I/A	5	1	1	0	0	1	bta-miR-935				-0.11	-0.11	N/A
SLC41A1	ENST00000367137.3	solute carrier family 41 (magnesium transporter), member 1	300	2	0	0	2	0	bta-miR-935				-0.11	-0.11	N/A
AQP4	ENST00000383168.4	aquaporin 4	10	2	0	1	1	1	bta-miR-935				-0.11	-0.11	N/A
FANCF	ENST00000327470.3	Fanconi anemia, complementation group F	282	1	0	1	0	0	bta-miR-935				-0.11	-0.24	N/A
C1orf226	ENST00000458626.2	chromosome 1 open reading frame 226	369	1	0	1	0	0	bta-miR-935				-0.11	-0.11	N/A
NARS2	ENST00000281038.5	asparaginyl-tRNA synthetase 2, mitochondrial (putative)	65	1	0	1	0	0	bta-miR-935				-0.11	-0.23	N/A
TSHZ3	ENST00000240587.4	teashirt zinc finger homeobox 3	81	1	1	0	0	2	bta-miR-935				-0.11	-0.17	N/A
HMGB1	ENST00000399489.1	high mobility group box 1	800	4	1	0	3	2	bta-miR-935				-0.11	-0.34	N/A
CSN1S1	ENST00000246891.4	casein alpha s1	5	1	0	0	1	0	bta-miR-935				-0.1	-0.1	N/A
CLRN3	ENST00000368671.3	clarin 3	17	1	0	1	0	0	bta-miR-935				-0.1	-0.1	N/A
SLC25A43	ENST00000217909.7	solute carrier family 25, member 43	5	1	0	1	0	1	bta-miR-935				-0.1	-0.1	N/A
LEPR	ENST00000371060.3	leptin receptor	169	2	0	1	1	0	bta-miR-935				-0.1	-0.1	N/A
ZNF697	ENST00000421812.2	zinc finger protein 697	43	2	0	2	0	0	bta-miR-935				-0.1	-0.11	N/A
SLC25A27	ENST00000371347.5	solute carrier family 25, member 27	85	1	0	1	0	0	bta-miR-935				-0.1	-0.17	N/A
CETN1	ENST00000327228.3	centrin, EF-hand protein, 1	5	1	0	0	1	0	bta-miR-935				-0.1	-0.1	N/A
LMO2	ENST00000395833.3	LIM domain only 2 (rhombotin-like 1)	8	1	0	0	1	1	bta-miR-935				-0.1	-0.1	N/A
CT62	ENST00000566432.1	cancer/testis antigen 62	5	1	0	0	1	0	bta-miR-935				-0.1	-0.1	N/A
GALM	ENST00000272252.5	galactose mutarotase (aldose 1-epimerase)	963	2	0	0	2	0	bta-miR-935				-0.1	-0.13	N/A
CYTH3	ENST00000350796.3	cytohesin 3	248	1	0	1	0	0	bta-miR-935				-0.1	-0.11	N/A
ADAM9	ENST00000487273.2	ADAM metallopeptidase domain 9	6435	1	0	0	1	1	bta-miR-935				-0.1	-0.11	N/A
SDR39U1	ENST00000399395.3	short chain dehydrogenase/reductase family 39U, member 1	721	1	0	0	1	0	bta-miR-935				-0.1	-0.1	N/A
C11orf44	ENST00000317019.2	chromosome 11 open reading frame 44	5	2	0	0	2	1	bta-miR-935				-0.1	-0.1	N/A
GABRG3	ENST00000333743.6	gamma-aminobutyric acid (GABA) A receptor, gamma 3	5	1	0	0	1	1	bta-miR-935				-0.1	-0.1	N/A
IPCEF1	ENST00000265198.4	interaction protein for cytohesin exchange factors 1	16	1	1	0	0	0	bta-miR-935				-0.1	-0.1	N/A
XKRX	ENST00000468904.1	XK, Kell blood group complex subunit-related, X-linked	11	1	0	1	0	0	bta-miR-935				-0.1	-0.2	N/A
TIMP4	ENST00000287814.4	TIMP metallopeptidase inhibitor 4	38	2	0	1	1	0	bta-miR-935				-0.1	-0.23	N/A
NUFIP2	ENST00000225388.4	nuclear fragile X mental retardation protein interacting protein 2	440	2	0	1	1	3	bta-miR-935				-0.1	-0.12	N/A
CHST2	ENST00000309575.3	carbohydrate (N-acetylglucosamine-6-O) sulfotransferase 2	154	1	0	1	0	0	bta-miR-935				-0.1	-0.13	N/A
SLC8A3	ENST00000356921.2	solute carrier family 8 (sodium/calcium exchanger), member 3	5	1	0	0	1	0	bta-miR-935				-0.1	-0.1	N/A
USP12	ENST00000282344.6	ubiquitin specific peptidase 12	35	1	1	0	0	1	bta-miR-935				-0.1	-0.26	N/A
MOB1A	ENST00000396049.4	MOB kinase activator 1A	963	2	0	1	1	2	bta-miR-935				-0.1	-0.2	N/A
ARHGEF12	ENST00000397843.2	Rho guanine nucleotide exchange factor (GEF) 12	815	2	1	0	1	2	bta-miR-935				-0.1	-0.16	N/A
MAML1	ENST00000292599.3	mastermind-like 1 (Drosophila)	910	1	0	1	0	0	bta-miR-935				-0.1	-0.1	N/A
FAM60A	ENST00000539409.1	family with sequence similarity 60, member A	58	1	0	0	1	0	bta-miR-935				-0.1	-0.1	N/A
KIAA1210	ENST00000402510.2	KIAA1210	5	2	0	2	0	0	bta-miR-935				-0.1	-0.1	N/A
ONECUT2	ENST00000491143.2	one cut homeobox 2	847	4	1	2	1	3	bta-miR-935				-0.1	-0.11	N/A
MIB1	ENST00000261537.6	mindbomb E3 ubiquitin protein ligase 1	897	4	0	3	1	2	bta-miR-935				-0.1	-0.1	N/A
IMPAD1	ENST00000262644.4	inositol monophosphatase domain containing 1	1488	3	0	2	1	0	bta-miR-935				-0.1	-0.27	N/A
ZNRF2	ENST00000323037.4	zinc and ring finger 2	403	1	0	0	1	1	bta-miR-935				-0.1	-0.1	N/A
CSF2RB	ENST00000403662.3	colony stimulating factor 2 receptor, beta, low-affinity (granulocyte-macrophage)	5	1	0	0	1	0	bta-miR-935				-0.1	-0.1	N/A
GPR158	ENST00000376351.3	G protein-coupled receptor 158	5	1	0	1	0	0	bta-miR-935				-0.1	-0.1	N/A
OXNAD1	ENST00000285083.5	oxidoreductase NAD-binding domain containing 1	230	1	0	0	1	0	bta-miR-935				-0.1	-0.11	N/A
PDPK1	ENST00000441549.3	3-phosphoinositide dependent protein kinase-1	104	3	1	1	1	0	bta-miR-935				-0.1	-0.1	N/A
OSGIN2	ENST00000451899.2	oxidative stress induced growth inhibitor family member 2	662	1	0	0	1	0	bta-miR-935				-0.1	-0.1	N/A
SEC22C	ENST00000264454.3	SEC22 vesicle trafficking protein homolog C (S. cerevisiae)	855	2	1	0	1	0	bta-miR-935				-0.1	-0.13	N/A
PPM1E	ENST00000308249.2	protein phosphatase, Mg2+/Mn2+ dependent, 1E	178	1	0	1	0	2	bta-miR-935				-0.1	-0.1	N/A
LRRK1	ENST00000388948.3	leucine-rich repeat kinase 1	27	1	0	1	0	0	bta-miR-935				-0.1	-0.1	N/A
NOD2	ENST00000300589.2	nucleotide-binding oligomerization domain containing 2	8	1	0	1	0	0	bta-miR-935				-0.1	-0.1	N/A
TM4SF18	ENST00000296059.2	transmembrane 4 L six family member 18	5	1	0	0	1	0	bta-miR-935				-0.1	-0.1	N/A
SGK494	ENST00000301037.5	uncharacterized serine/threonine-protein kinase SgK494	17	1	0	1	0	0	bta-miR-935				-0.1	-0.1	N/A
RPRD2	ENST00000539519.1	regulation of nuclear pre-mRNA domain containing 2	280	2	0	2	0	0	bta-miR-935				-0.1	-0.24	N/A
SRGAP1	ENST00000355086.3	SLIT-ROBO Rho GTPase activating protein 1	64	1	0	0	1	2	bta-miR-935				-0.1	-0.12	N/A
SDR42E1	ENST00000328945.5	short chain dehydrogenase/reductase family 42E, member 1	164	1	0	1	0	0	bta-miR-935				-0.1	-0.15	N/A
TRIM32	ENST00000373983.2	tripartite motif containing 32	285	1	0	1	0	1	bta-miR-935				-0.1	-0.1	N/A
MTMR6	ENST00000381801.5	myotubularin related protein 6	838	2	1	1	0	1	bta-miR-935				-0.1	-0.35	N/A
PHLDB2	ENST00000431670.2	pleckstrin homology-like domain, family B, member 2	588	1	1	0	0	1	bta-miR-935				-0.1	-0.1	N/A
CHUK	ENST00000370397.7	conserved helix-loop-helix ubiquitous kinase	18	1	0	0	1	0	bta-miR-935				-0.1	-0.1	N/A
CCDC42B	ENST00000335621.6	coiled-coil domain containing 42B	5	1	0	1	0	0	bta-miR-935				-0.1	-0.1	N/A
PEX5	ENST00000266563.5	peroxisomal biogenesis factor 5	2114	1	0	1	0	0	bta-miR-935				-0.1	-0.1	N/A
ZZZ3	ENST00000370801.3	zinc finger, ZZ-type containing 3	338	1	0	1	0	0	bta-miR-935				-0.1	-0.1	N/A
FAM126A	ENST00000409923.1	family with sequence similarity 126, member A	241	2	1	1	0	0	bta-miR-935				-0.1	-0.44	N/A
ANAPC13	ENST00000510994.1	anaphase promoting complex subunit 13	443	2	0	0	2	0	bta-miR-935				-0.1	-0.19	N/A
COL19A1	ENST00000322773.4	collagen, type XIX, alpha 1	5	3	0	3	0	2	bta-miR-935				-0.1	-0.15	N/A
ZFC3H1	ENST00000378743.3	zinc finger, C3H1-type containing	129	1	0	1	0	0	bta-miR-935				-0.1	-0.1	N/A
SEC14L5	ENST00000251170.7	SEC14-like 5 (S. cerevisiae)	5	2	1	1	0	0	bta-miR-935				-0.1	-0.1	N/A
SLC6A5	ENST00000525748.1	solute carrier family 6 (neurotransmitter transporter), member 5	5	1	1	0	0	3	bta-miR-935				-0.1	-0.1	N/A
SOCS2	ENST00000548537.1	suppressor of cytokine signaling 2	89	1	0	0	1	0	bta-miR-935				-0.1	-0.1	N/A
TMEM110	ENST00000355083.5	transmembrane protein 110	306	1	1	0	0	0	bta-miR-935				-0.1	-0.19	N/A
ZNF234	ENST00000426739.2	zinc finger protein 234	137	1	0	1	0	0	bta-miR-935				-0.1	-0.17	N/A
MPZL2	ENST00000278937.2	myelin protein zero-like 2	260	1	0	1	0	0	bta-miR-935				-0.1	-0.14	N/A
PFN2	ENST00000239940.7	profilin 2	2184	1	0	0	1	0	bta-miR-935				-0.1	-0.1	N/A
TNKS	ENST00000310430.6	tankyrase, TRF1-interacting ankyrin-related ADP-ribose polymerase	943	2	1	0	1	0	bta-miR-935				-0.1	-0.1	N/A
GDAP1	ENST00000220822.7	ganglioside induced differentiation associated protein 1	37	1	1	0	0	2	bta-miR-935				-0.1	-0.1	N/A
MSX2	ENST00000239243.6	msh homeobox 2	316	2	0	1	1	0	bta-miR-935				-0.1	-0.17	N/A
CCNI	ENST00000237654.4	cyclin I	12152	1	0	0	1	0	bta-miR-935				-0.1	-0.1	N/A
CYP4V2	ENST00000378802.4	cytochrome P450, family 4, subfamily V, polypeptide 2	121	2	1	0	1	0	bta-miR-935				-0.1	-0.36	N/A
PROX1	ENST00000366958.4	prospero homeobox 1	131	4	0	3	1	2	bta-miR-935				-0.09	-0.2	N/A
COL5A2	ENST00000374866.3	collagen, type V, alpha 2	4327	1	0	1	0	0	bta-miR-935				-0.09	-0.13	N/A
MSANTD3-TMEFF1	ENST00000502978.1	MSANTD3-TMEFF1 readthrough	234	1	0	0	1	0	bta-miR-935				-0.09	-0.09	N/A
TMTC2	ENST00000321196.3	transmembrane and tetratricopeptide repeat containing 2	173	1	1	0	0	0	bta-miR-935				-0.09	-0.1	N/A
AAK1	ENST00000409085.4	AP2 associated kinase 1	27	3	1	1	1	2	bta-miR-935				-0.09	-0.11	N/A
ZNF546	ENST00000347077.4	zinc finger protein 546	44	1	0	0	1	2	bta-miR-935				-0.09	-0.13	N/A
TRDN	ENST00000398178.3	triadin	5	1	0	0	1	0	bta-miR-935				-0.09	-0.09	N/A
FAM171B	ENST00000304698.5	family with sequence similarity 171, member B	5	1	0	1	0	1	bta-miR-935				-0.09	-0.09	N/A
MYOCD	ENST00000425538.1	myocardin	62	1	0	1	0	0	bta-miR-935				-0.09	-0.09	N/A
SGPP1	ENST00000247225.6	sphingosine-1-phosphate phosphatase 1	1340	1	0	0	1	0	bta-miR-935				-0.09	-0.09	N/A
FAM161B	ENST00000286544.3	family with sequence similarity 161, member B	10	1	0	1	0	0	bta-miR-935				-0.09	-0.18	N/A
CD1D	ENST00000368171.3	CD1d molecule	7	1	0	1	0	0	bta-miR-935				-0.09	-0.09	N/A
MAGEL2	ENST00000532292.1	MAGE-like 2	5	1	0	0	1	0	bta-miR-935				-0.09	-0.09	N/A
UBE2D3	ENST00000453744.2	ubiquitin-conjugating enzyme E2D 3	2312	1	0	0	1	2	bta-miR-935				-0.09	-0.1	N/A
CALB1	ENST00000265431.3	calbindin 1, 28kDa	5	1	0	1	0	3	bta-miR-935				-0.09	-0.09	N/A
ATP7A	ENST00000343533.5	ATPase, Cu++ transporting, alpha polypeptide	141	1	1	0	0	0	bta-miR-935				-0.09	-0.1	N/A
TOX	ENST00000361421.1	thymocyte selection-associated high mobility group box	139	1	0	1	0	0	bta-miR-935				-0.09	-0.09	N/A
SLC16A9	ENST00000395348.3	solute carrier family 16, member 9	7	1	0	0	1	0	bta-miR-935				-0.09	-0.09	N/A
ZNF709	ENST00000397732.3	zinc finger protein 709	90	1	0	0	1	0	bta-miR-935				-0.09	-0.09	N/A
GAS7	ENST00000437099.2	growth arrest-specific 7	186	2	1	1	0	0	bta-miR-935				-0.09	-0.11	N/A
FGF2	ENST00000264498.3	fibroblast growth factor 2 (basic)	123	2	0	2	0	1	bta-miR-935				-0.09	-0.15	N/A
TMEFF1	ENST00000374879.4	transmembrane protein with EGF-like and two follistatin-like domains 1	234	1	0	0	1	0	bta-miR-935				-0.09	-0.09	N/A
RSF1	ENST00000308488.6	remodeling and spacing factor 1	216	1	1	0	0	4	bta-miR-935				-0.09	-0.11	N/A
ARID1B	ENST00000346085.5	AT rich interactive domain 1B (SWI1-like)	220	1	0	1	0	1	bta-miR-935				-0.09	-0.09	N/A
ZNF224	ENST00000336976.6	zinc finger protein 224	173	1	0	1	0	0	bta-miR-935				-0.09	-0.11	N/A
CASKIN2	ENST00000321617.3	CASK interacting protein 2	92	1	0	1	0	0	bta-miR-935				-0.09	-0.12	N/A
FAM81A	ENST00000288228.5	family with sequence similarity 81, member A	53	1	0	1	0	1	bta-miR-935				-0.09	-0.17	N/A
MEGF9	ENST00000373930.3	multiple EGF-like-domains 9	689	2	0	2	0	0	bta-miR-935				-0.09	-0.09	N/A
RPL9	ENST00000295955.9	ribosomal protein L9	815	1	1	0	0	0	bta-miR-935				-0.09	-0.44	N/A
FAM154B	ENST00000339465.5	family with sequence similarity 154, member B	7	1	0	0	1	0	bta-miR-935				-0.09	-0.09	N/A
DRP2	ENST00000402866.1	dystrophin related protein 2	5	1	0	1	0	0	bta-miR-935				-0.09	-0.09	N/A
MLKL	ENST00000306247.7	mixed lineage kinase domain-like	44	1	0	1	0	0	bta-miR-935				-0.09	-0.09	N/A
DTX4	ENST00000227451.3	deltex homolog 4 (Drosophila)	5	2	0	2	0	0	bta-miR-935				-0.09	-0.09	N/A
CXCL9	ENST00000264888.5	chemokine (C-X-C motif) ligand 9	5	1	0	0	1	0	bta-miR-935				-0.09	-0.09	N/A
FGF1	ENST00000360966.5	fibroblast growth factor 1 (acidic)	88	1	0	1	0	0	bta-miR-935				-0.09	-0.13	N/A
PTPLB	ENST00000383657.5	protein tyrosine phosphatase-like (proline instead of catalytic arginine), member b	1275	1	0	1	0	1	bta-miR-935				-0.09	-0.09	N/A
QPCTL	ENST00000012049.5	glutaminyl-peptide cyclotransferase-like	62	1	0	1	0	0	bta-miR-935				-0.09	-0.14	N/A
ZNF844	ENST00000439326.3	zinc finger protein 844	11	1	0	0	1	0	bta-miR-935				-0.09	-0.09	N/A
MAP4K3	ENST00000263881.3	mitogen-activated protein kinase kinase kinase kinase 3	796	1	0	1	0	0	bta-miR-935				-0.09	-0.09	N/A
CLEC3A	ENST00000299642.4	C-type lectin domain family 3, member A	5	1	0	1	0	0	bta-miR-935				-0.09	-0.09	N/A
BBX	ENST00000415149.2	bobby sox homolog (Drosophila)	141	1	1	0	0	2	bta-miR-935				-0.09	-0.1	N/A
TRIM68	ENST00000300747.5	tripartite motif containing 68	98	1	0	1	0	0	bta-miR-935				-0.09	-0.09	N/A
CDC42SE2	ENST00000505065.1	CDC42 small effector 2	1057	1	0	0	1	0	bta-miR-935				-0.09	-0.1	N/A
GNAI1	ENST00000351004.3	guanine nucleotide binding protein (G protein), alpha inhibiting activity polypeptide 1	1346	1	0	0	1	0	bta-miR-935				-0.09	-0.09	N/A
TAP1	ENST00000354258.4	transporter 1, ATP-binding cassette, sub-family B (MDR/TAP)	69	1	0	1	0	0	bta-miR-935				-0.09	-0.09	N/A
C1orf198	ENST00000366663.5	chromosome 1 open reading frame 198	1484	1	0	1	0	0	bta-miR-935				-0.09	-0.11	N/A
ZMAT3	ENST00000311417.2	zinc finger, matrin-type 3	459	2	0	2	0	2	bta-miR-935				-0.09	-0.11	N/A
ITPR3	ENST00000374316.5	inositol 1,4,5-trisphosphate receptor, type 3	176	1	1	0	0	0	bta-miR-935				-0.09	-0.09	N/A
ARHGAP18	ENST00000368149.2	Rho GTPase activating protein 18	176	1	0	1	0	2	bta-miR-935				-0.09	-0.1	N/A
PRDX3	ENST00000356951.3	peroxiredoxin 3	141	1	0	0	1	0	bta-miR-935				-0.09	-0.09	N/A
SIAH3	ENST00000400405.2	siah E3 ubiquitin protein ligase family member 3	5	2	0	1	1	0	bta-miR-935				-0.09	-0.09	N/A
ZSCAN25	ENST00000394152.2	zinc finger and SCAN domain containing 25	230	1	0	1	0	0	bta-miR-935				-0.09	-0.16	N/A
CYP1B1	ENST00000260630.3	cytochrome P450, family 1, subfamily B, polypeptide 1	111	1	0	1	0	0	bta-miR-935				-0.09	-0.09	N/A
MBP	ENST00000397863.1	myelin basic protein	96	1	0	1	0	0	bta-miR-935				-0.09	-0.1	N/A
LRRC58	ENST00000295628.3	leucine rich repeat containing 58	940	1	1	0	0	1	bta-miR-935				-0.09	-0.09	N/A
KLF13	ENST00000307145.3	Kruppel-like factor 13	5	1	1	0	0	0	bta-miR-935				-0.09	-0.09	N/A
VPRBP	ENST00000335891.5	Vpr (HIV-1) binding protein	102	1	0	0	1	0	bta-miR-935				-0.09	-0.09	N/A
ZNF585B	ENST00000532828.2	zinc finger protein 585B	46	1	1	0	0	0	bta-miR-935				-0.09	-0.13	N/A
TRAM2	ENST00000182527.3	translocation associated membrane protein 2	2774	2	0	1	1	1	bta-miR-935				-0.09	-0.09	N/A
ELOVL5	ENST00000370918.4	ELOVL fatty acid elongase 5	2233	1	0	0	1	0	bta-miR-935				-0.09	-0.09	N/A
HDDC3	ENST00000559898.1	HD domain containing 3	1127	1	0	0	1	0	bta-miR-935				-0.09	-0.09	N/A
RALYL	ENST00000517638.1	RALY RNA binding protein-like	7	1	0	0	1	0	bta-miR-935				-0.09	-0.09	N/A
GOLGA1	ENST00000373555.4	golgin A1	334	1	0	1	0	2	bta-miR-935				-0.09	-0.09	N/A
YIPF6	ENST00000462683.1	Yip1 domain family, member 6	888	1	0	1	0	2	bta-miR-935				-0.08	-0.12	N/A
WIPF3	ENST00000409290.1	WAS/WASL interacting protein family, member 3	168	1	1	0	0	0	bta-miR-935				-0.08	-0.11	N/A
FSD1L	ENST00000374710.3	fibronectin type III and SPRY domain containing 1-like	16	1	0	1	0	3	bta-miR-935				-0.08	-0.1	N/A
MREG	ENST00000263268.6	melanoregulin	95	1	0	0	1	1	bta-miR-935				-0.08	-0.12	N/A
CCSAP	ENST00000366687.1	centriole, cilia and spindle-associated protein	1210	1	0	1	0	1	bta-miR-935				-0.08	-0.09	N/A
C1QBP	ENST00000225698.4	complement component 1, q subcomponent binding protein	2957	1	0	0	1	0	bta-miR-935				-0.08	-0.08	N/A
ENDOU	ENST00000229003.3	endonuclease, polyU-specific	9	1	0	1	0	0	bta-miR-935				-0.08	-0.08	N/A
C9orf85	ENST00000486911.2	chromosome 9 open reading frame 85	57	1	0	1	0	3	bta-miR-935				-0.08	-0.21	N/A
RIF1	ENST00000243326.5	RAP1 interacting factor homolog (yeast)	213	2	0	0	2	0	bta-miR-935				-0.08	-0.11	N/A
LEPROT	ENST00000371065.4	leptin receptor overlapping transcript	397	2	0	0	2	0	bta-miR-935				-0.08	-0.1	N/A
HNRNPU	ENST00000444376.2	heterogeneous nuclear ribonucleoprotein U (scaffold attachment factor A)	5343	1	0	1	0	1	bta-miR-935				-0.08	-0.13	N/A
PTPRS	ENST00000372412.4	protein tyrosine phosphatase, receptor type, S	322	1	0	1	0	0	bta-miR-935				-0.08	-0.08	N/A
UNC45B	ENST00000268876.5	unc-45 homolog B (C. elegans)	5	1	0	1	0	0	bta-miR-935				-0.08	-0.08	N/A
CSNK1A1	ENST00000261798.5	casein kinase 1, alpha 1	769	1	0	0	1	1	bta-miR-935				-0.08	-0.08	N/A
NIPAL4	ENST00000311946.7	NIPA-like domain containing 4	17	1	0	1	0	0	bta-miR-935				-0.08	-0.08	N/A
CHMP4B	ENST00000217402.2	charged multivesicular body protein 4B	1230	1	0	0	1	0	bta-miR-935				-0.08	-0.09	N/A
PPFIBP1	ENST00000318304.8	PTPRF interacting protein, binding protein 1 (liprin beta 1)	341	1	0	1	0	1	bta-miR-935				-0.08	-0.15	N/A
RBM23	ENST00000555209.1	RNA binding motif protein 23	1540	1	0	0	1	2	bta-miR-935				-0.08	-0.08	N/A
SOGA3	ENST00000556132.1	SOGA family member 3	95	1	1	0	0	2	bta-miR-935				-0.08	-0.08	N/A
OTUD3	ENST00000375120.3	OTU domain containing 3	438	1	0	1	0	1	bta-miR-935				-0.08	-0.09	N/A
TRPC4	ENST00000379705.3	transient receptor potential cation channel, subfamily C, member 4	21	3	0	2	1	2	bta-miR-935				-0.08	-0.27	N/A
LRRC8B	ENST00000330947.2	leucine rich repeat containing 8 family, member B	326	4	1	0	3	4	bta-miR-935				-0.08	-0.1	N/A
RPL22	ENST00000234875.4	ribosomal protein L22	1455	1	0	0	1	0	bta-miR-935				-0.08	-0.08	N/A
CALM1	ENST00000356978.4	calmodulin 1 (phosphorylase kinase, delta)	4046	2	1	1	0	4	bta-miR-935				-0.08	-0.41	N/A
RP11-407N17.3	ENST00000603904.1	cTAGE family member 5 isoform 4	76	1	0	1	0	0	bta-miR-935				-0.08	-0.08	N/A
AKNA	ENST00000307564.4	AT-hook transcription factor	10	2	0	1	1	0	bta-miR-935				-0.08	-0.15	N/A
RCAN3	ENST00000374395.4	RCAN family member 3	395	2	0	0	2	1	bta-miR-935				-0.08	-0.08	N/A
UHMK1	ENST00000538489.1	U2AF homology motif (UHM) kinase 1	48	4	1	0	3	0	bta-miR-935				-0.08	-0.16	N/A
DTL	ENST00000366991.4	denticleless E3 ubiquitin protein ligase homolog (Drosophila)	883	2	0	0	2	0	bta-miR-935				-0.08	-0.09	N/A
DLG1	ENST00000346964.2	discs, large homolog 1 (Drosophila)	813	1	0	0	1	0	bta-miR-935				-0.08	-0.08	N/A
RHBDD1	ENST00000341329.3	rhomboid domain containing 1	667	1	0	1	0	0	bta-miR-935				-0.08	-0.15	N/A
CTDSPL2	ENST00000260327.4	CTD (carboxy-terminal domain, RNA polymerase II, polypeptide A) small phosphatase like 2	457	1	0	1	0	1	bta-miR-935				-0.08	-0.18	N/A
ST8SIA3	ENST00000324000.3	ST8 alpha-N-acetyl-neuraminide alpha-2,8-sialyltransferase 3	5	3	2	1	0	2	bta-miR-935				-0.08	-0.08	N/A
LPP	ENST00000312675.4	LIM domain containing preferred translocation partner in lipoma	1894	5	1	1	3	3	bta-miR-935				-0.08	-0.08	N/A
GALC	ENST00000261304.2	galactosylceramidase	94	1	0	0	1	0	bta-miR-935				-0.08	-0.08	N/A
ACADM	ENST00000370841.4	acyl-CoA dehydrogenase, C-4 to C-12 straight chain	5800	1	0	0	1	0	bta-miR-935				-0.08	-0.08	N/A
FCF1	ENST00000341162.4	FCF1 rRNA-processing protein	119	1	0	0	1	0	bta-miR-935				-0.08	-0.08	N/A
ESR1	ENST00000440973.1	estrogen receptor 1	5	2	0	1	1	1	bta-miR-935				-0.08	-0.08	N/A
GDPD1	ENST00000284116.4	glycerophosphodiester phosphodiesterase domain containing 1	138	1	0	0	1	0	bta-miR-935				-0.08	-0.09	N/A
ZBTB10	ENST00000430430.1	zinc finger and BTB domain containing 10	113	4	0	0	4	2	bta-miR-935				-0.08	-0.15	N/A
CLCN4	ENST00000380833.4	chloride channel, voltage-sensitive 4	182	1	0	1	0	2	bta-miR-935				-0.08	-0.08	N/A
IDE	ENST00000265986.6	insulin-degrading enzyme	446	1	0	1	0	0	bta-miR-935				-0.08	-0.11	N/A
TTLL5	ENST00000298832.9	tubulin tyrosine ligase-like family, member 5	180	1	0	0	1	0	bta-miR-935				-0.08	-0.12	N/A
INIP	ENST00000374242.4	INTS3 and NABP interacting protein	423	1	0	0	1	0	bta-miR-935				-0.08	-0.09	N/A
ATAD1	ENST00000308448.7	ATPase family, AAA domain containing 1	276	1	1	0	0	2	bta-miR-935				-0.08	-0.17	N/A
RAB11FIP2	ENST00000355624.3	RAB11 family interacting protein 2 (class I)	449	1	0	0	1	1	bta-miR-935				-0.08	-0.09	N/A
PCDH10	ENST00000264360.5	protocadherin 10	9	3	1	0	2	0	bta-miR-935				-0.08	-0.08	N/A
ACSL3	ENST00000357430.3	acyl-CoA synthetase long-chain family member 3	2533	1	0	0	1	1	bta-miR-935				-0.08	-0.08	N/A
FAM168B	ENST00000409185.1	family with sequence similarity 168, member B	122	1	0	1	0	1	bta-miR-935				-0.08	-0.15	N/A
CSRNP3	ENST00000314499.7	cysteine-serine-rich nuclear protein 3	24	3	0	0	3	0	bta-miR-935				-0.08	-0.08	N/A
FGF7	ENST00000267843.4	fibroblast growth factor 7	5	1	0	0	1	0	bta-miR-935				-0.08	-0.08	N/A
USP13	ENST00000263966.3	ubiquitin specific peptidase 13 (isopeptidase T-3)	379	1	0	1	0	0	bta-miR-935				-0.08	-0.08	N/A
MKL2	ENST00000318282.5	MKL/myocardin-like 2	992	2	0	1	1	1	bta-miR-935				-0.08	-0.08	N/A
RABEP1	ENST00000262477.6	rabaptin, RAB GTPase binding effector protein 1	1163	1	0	0	1	1	bta-miR-935				-0.08	-0.09	N/A
KIF5B	ENST00000302418.4	kinesin family member 5B	635	2	0	1	1	2	bta-miR-935				-0.08	-0.08	N/A
BMP10	ENST00000295379.1	bone morphogenetic protein 10	5	2	0	1	1	1	bta-miR-935				-0.08	-0.11	N/A
RBMS2	ENST00000262031.5	RNA binding motif, single stranded interacting protein 2	451	1	0	1	0	1	bta-miR-935				-0.08	-0.12	N/A
MOB3B	ENST00000262244.5	MOB kinase activator 3B	52	1	0	1	0	1	bta-miR-935				-0.08	-0.19	N/A
PRKCI	ENST00000295797.4	protein kinase C, iota	103	1	0	1	0	1	bta-miR-935				-0.08	-0.08	N/A
PRKAA1	ENST00000397128.2	protein kinase, AMP-activated, alpha 1 catalytic subunit	1415	1	0	0	1	1	bta-miR-935				-0.08	-0.08	N/A
MYO10	ENST00000513610.1	myosin X	3866	1	0	1	0	1	bta-miR-935				-0.08	-0.08	N/A
STAT1	ENST00000540176.1	signal transducer and activator of transcription 1, 91kDa	326	1	0	1	0	0	bta-miR-935				-0.08	-0.09	N/A
ABI2	ENST00000295851.5	abl-interactor 2	877	3	1	2	0	4	bta-miR-935				-0.08	-0.33	N/A
GDF7	ENST00000272224.3	growth differentiation factor 7	27	2	0	2	0	1	bta-miR-935				-0.08	-0.08	N/A
LBH	ENST00000406087.1	limb bud and heart development	1956	1	0	0	1	0	bta-miR-935				-0.08	-0.08	N/A
RCOR1	ENST00000262241.6	REST corepressor 1	403	1	0	1	0	1	bta-miR-935				-0.08	-0.08	N/A
FAM179B	ENST00000382233.2	family with sequence similarity 179, member B	12	1	1	0	0	0	bta-miR-935				-0.08	-0.08	N/A
CTAGE5	ENST00000280083.3	CTAGE family, member 5	76	1	0	1	0	0	bta-miR-935				-0.08	-0.08	N/A
DNAJC9	ENST00000372950.4	DnaJ (Hsp40) homolog, subfamily C, member 9	175	1	0	0	1	0	bta-miR-935				-0.08	-0.08	N/A
HMGXB4	ENST00000216106.5	HMG box domain containing 4	966	1	0	0	1	0	bta-miR-935				-0.08	-0.08	N/A
ARHGEF3	ENST00000296315.3	Rho guanine nucleotide exchange factor (GEF) 3	359	1	0	1	0	0	bta-miR-935				-0.08	-0.08	N/A
BVES	ENST00000314641.5	blood vessel epicardial substance	30	1	0	1	0	0	bta-miR-935				-0.08	-0.17	N/A
NUDT3	ENST00000607016.1	nudix (nucleoside diphosphate linked moiety X)-type motif 3	190	1	0	1	0	1	bta-miR-935				-0.08	-0.19	N/A
CDH9	ENST00000231021.4	cadherin 9, type 2 (T1-cadherin)	7	1	0	0	1	0	bta-miR-935				-0.08	-0.08	N/A
DDAH1	ENST00000535924.2	dimethylarginine dimethylaminohydrolase 1	46	1	0	1	0	1	bta-miR-935				-0.08	-0.08	N/A
ALDOB	ENST00000374855.4	aldolase B, fructose-bisphosphate	5	1	0	0	1	0	bta-miR-935				-0.08	-0.08	N/A
C6orf120	ENST00000332290.2	chromosome 6 open reading frame 120	1415	2	0	0	2	2	bta-miR-935				-0.08	-0.11	N/A
ERGIC2	ENST00000360150.4	ERGIC and golgi 2	451	1	0	1	0	0	bta-miR-935				-0.08	-0.09	N/A
SEPHS1	ENST00000545675.1	selenophosphate synthetase 1	281	1	0	0	1	3	bta-miR-935				-0.08	-0.08	N/A
EML5	ENST00000554922.1	echinoderm microtubule associated protein like 5	60	1	0	1	0	3	bta-miR-935				-0.08	-0.1	N/A
F8	ENST00000330287.6	coagulation factor VIII, procoagulant component	16	1	0	0	1	0	bta-miR-935				-0.07	-0.07	N/A
TMEM140	ENST00000275767.3	transmembrane protein 140	858	1	0	0	1	1	bta-miR-935				-0.07	-0.07	N/A
SHISA9	ENST00000558583.1	shisa family member 9	5	2	1	1	0	1	bta-miR-935				-0.07	-0.07	N/A
ELOVL2	ENST00000354666.3	ELOVL fatty acid elongase 2	99	1	0	0	1	1	bta-miR-935				-0.07	-0.07	N/A
HRH4	ENST00000256906.4	histamine receptor H4	5	2	0	0	2	0	bta-miR-935				-0.07	-0.07	N/A
GRIK3	ENST00000373091.3	glutamate receptor, ionotropic, kainate 3	7	1	0	1	0	0	bta-miR-935				-0.07	-0.07	N/A
USP31	ENST00000219689.7	ubiquitin specific peptidase 31	214	3	0	1	2	0	bta-miR-935				-0.07	-0.14	N/A
KPNA5	ENST00000368564.1	karyopherin alpha 5 (importin alpha 6)	76	1	0	1	0	0	bta-miR-935				-0.07	-0.1	N/A
RAB3GAP1	ENST00000264158.8	RAB3 GTPase activating protein subunit 1 (catalytic)	613	1	0	1	0	0	bta-miR-935				-0.07	-0.09	N/A
CAMK2D	ENST00000296402.5	calcium/calmodulin-dependent protein kinase II delta	938	1	1	0	0	0	bta-miR-935				-0.07	-0.29	N/A
SPRY1	ENST00000394339.2	sprouty homolog 1, antagonist of FGF signaling (Drosophila)	150	1	0	0	1	2	bta-miR-935				-0.07	-0.11	N/A
NIT2	ENST00000394140.4	nitrilase family, member 2	133	2	0	1	1	0	bta-miR-935				-0.07	-0.18	N/A
ADH1B	ENST00000305046.8	alcohol dehydrogenase 1B (class I), beta polypeptide	5	1	0	0	1	0	bta-miR-935				-0.07	-0.07	N/A
OCLN	ENST00000355237.2	occludin	5	1	0	1	0	1	bta-miR-935				-0.07	-0.07	N/A
LCT	ENST00000264162.2	lactase	8	1	0	0	1	0	bta-miR-935				-0.07	-0.07	N/A
WWP2	ENST00000359154.2	WW domain containing E3 ubiquitin protein ligase 2	405	1	0	0	1	0	bta-miR-935				-0.07	-0.07	N/A
FBXO40	ENST00000338040.4	F-box protein 40	5	1	0	1	0	0	bta-miR-935				-0.07	-0.07	N/A
TLR3	ENST00000296795.3	toll-like receptor 3	5	2	1	0	1	1	bta-miR-935				-0.07	-0.07	N/A
CHRNA1	ENST00000348749.5	cholinergic receptor, nicotinic, alpha 1 (muscle)	17	1	0	0	1	0	bta-miR-935				-0.07	-0.07	N/A
PEG10	ENST00000482108.1	paternally expressed 10	8778	1	0	1	0	0	bta-miR-935				-0.07	-0.07	N/A
DCN	ENST00000456569.2	decorin	1280	1	0	0	1	0	bta-miR-935				-0.07	-0.16	N/A
C11orf45	ENST00000310799.3	chromosome 11 open reading frame 45	14	2	1	1	0	1	bta-miR-935				-0.07	-0.21	N/A
TAB3	ENST00000378933.1	TGF-beta activated kinase 1/MAP3K7 binding protein 3	201	1	0	0	1	0	bta-miR-935				-0.07	-0.1	N/A
MPP6	ENST00000222644.5	membrane protein, palmitoylated 6 (MAGUK p55 subfamily member 6)	389	3	1	0	2	2	bta-miR-935				-0.07	-0.31	N/A
TET3	ENST00000409262.3	tet methylcytosine dioxygenase 3	1437	2	0	2	0	1	bta-miR-935				-0.07	-0.07	N/A
BRWD3	ENST00000373275.4	bromodomain and WD repeat domain containing 3	506	1	0	0	1	1	bta-miR-935				-0.07	-0.14	N/A
SH3KBP1	ENST00000397821.3	SH3-domain kinase binding protein 1	109	1	0	1	0	1	bta-miR-935				-0.07	-0.12	N/A
PTGR2	ENST00000555661.1	prostaglandin reductase 2	244	1	0	0	1	0	bta-miR-935				-0.07	-0.1	N/A
TMEM26	ENST00000399298.3	transmembrane protein 26	10	2	0	1	1	0	bta-miR-935				-0.07	-0.15	N/A
C11orf87	ENST00000327419.6	chromosome 11 open reading frame 87	5	1	0	1	0	1	bta-miR-935				-0.07	-0.07	N/A
MYEF2	ENST00000324324.7	myelin expression factor 2	358	1	0	1	0	1	bta-miR-935				-0.07	-0.15	N/A
PDZD2	ENST00000438447.1	PDZ domain containing 2	5	1	0	1	0	0	bta-miR-935				-0.07	-0.07	N/A
CMPK1	ENST00000371873.5	cytidine monophosphate (UMP-CMP) kinase 1, cytosolic	4366	1	0	0	1	0	bta-miR-935				-0.07	-0.07	N/A
ARL6IP1	ENST00000304414.7	ADP-ribosylation factor-like 6 interacting protein 1	25	2	0	1	1	0	bta-miR-935				-0.07	-0.13	N/A
NR2F2	ENST00000394166.3	nuclear receptor subfamily 2, group F, member 2	4428	1	0	0	1	0	bta-miR-935				-0.07	-0.08	N/A
RP11-343C2.12	ENST00000562949.1	Conserved oligomeric Golgi complex subunit 8	190	2	1	1	0	0	bta-miR-935				-0.07	-0.37	N/A
MURC	ENST00000307584.5	muscle-related coiled-coil protein	75	1	0	0	1	0	bta-miR-935				-0.07	-0.08	N/A
AKAP5	ENST00000394718.4	A kinase (PRKA) anchor protein 5	75	1	0	1	0	0	bta-miR-935				-0.07	-0.08	N/A
ETAA1	ENST00000272342.5	Ewing tumor-associated antigen 1	53	1	0	1	0	0	bta-miR-935				-0.07	-0.23	N/A
ADAM11	ENST00000200557.6	ADAM metallopeptidase domain 11	32	1	0	0	1	0	bta-miR-935				-0.07	-0.07	N/A
PMP2	ENST00000256103.2	peripheral myelin protein 2	5	1	0	0	1	0	bta-miR-935				-0.07	-0.07	N/A
USH2A	ENST00000307340.3	Usher syndrome 2A (autosomal recessive, mild)	5	2	1	1	0	3	bta-miR-935				-0.07	-0.07	N/A
IL24	ENST00000367093.3	interleukin 24	10	1	0	0	1	0	bta-miR-935				-0.07	-0.07	N/A
TMEM236	ENST00000480516.1		5	1	0	0	1	0	bta-miR-935				-0.07	-0.07	N/A
SEC61A1	ENST00000243253.3	Sec61 alpha 1 subunit (S. cerevisiae)	2966	1	0	0	1	0	bta-miR-935				-0.07	-0.08	N/A
KIAA0247	ENST00000342745.4	KIAA0247	161	1	0	1	0	2	bta-miR-935				-0.07	-0.07	N/A
RERG	ENST00000256953.2	RAS-like, estrogen-regulated, growth inhibitor	162	1	0	0	1	0	bta-miR-935				-0.07	-0.08	N/A
TMED8	ENST00000216468.7	transmembrane emp24 protein transport domain containing 8	53	1	0	0	1	0	bta-miR-935				-0.07	-0.09	N/A
CDK13	ENST00000181839.4	cyclin-dependent kinase 13	32	1	0	1	0	3	bta-miR-935				-0.07	-0.12	N/A
TMEM236	ENST00000377495.1	transmembrane protein 236	5	1	0	0	1	0	bta-miR-935				-0.07	-0.07	N/A
NPFFR1	ENST00000277942.6	neuropeptide FF receptor 1	5	2	1	1	0	3	bta-miR-935				-0.07	-0.07	N/A
ZNF354C	ENST00000315475.6	zinc finger protein 354C	482	1	0	1	0	0	bta-miR-935				-0.07	-0.07	N/A
FAM21B	ENST00000358474.5	family with sequence similarity 21, member B	0	1	0	0	1	0	bta-miR-935				-0.07	-0.07	N/A
FBXO3	ENST00000526785.1	F-box protein 3	813	1	0	0	1	0	bta-miR-935				-0.07	-0.07	N/A
PRKG1	ENST00000373985.1	protein kinase, cGMP-dependent, type I	12	1	0	1	0	0	bta-miR-935				-0.07	-0.07	N/A
CELF3	ENST00000290585.4	CUGBP, Elav-like family member 3	5	1	0	1	0	1	bta-miR-935				-0.07	-0.08	N/A
TMEM168	ENST00000312814.6	transmembrane protein 168	195	2	0	1	1	0	bta-miR-935				-0.07	-0.12	N/A
OTOF	ENST00000338581.6	otoferlin	5	1	0	0	1	0	bta-miR-935				-0.07	-0.07	N/A
GNB4	ENST00000232564.3	guanine nucleotide binding protein (G protein), beta polypeptide 4	343	1	0	1	0	0	bta-miR-935				-0.07	-0.24	N/A
GDPGP1	ENST00000558017.1	GDP-D-glucose phosphorylase 1	65	1	0	0	1	1	bta-miR-935				-0.07	-0.16	N/A
GPHN	ENST00000478722.1	gephyrin	122	1	0	1	0	1	bta-miR-935				-0.07	-0.07	N/A
SUB1	ENST00000265073.4	SUB1 homolog (S. cerevisiae)	242	1	1	0	0	2	bta-miR-935				-0.07	-0.33	N/A
SCAI	ENST00000336505.6	suppressor of cancer cell invasion	74	2	2	0	0	3	bta-miR-935				-0.07	-0.16	N/A
SS18	ENST00000415083.2	synovial sarcoma translocation, chromosome 18	205	1	0	0	1	0	bta-miR-935				-0.07	-0.08	N/A
TSC1	ENST00000298552.3	tuberous sclerosis 1	838	1	1	0	0	2	bta-miR-935				-0.07	-0.08	N/A
FAM21A	ENST00000399339.2	family with sequence similarity 21, member A	5	1	0	0	1	0	bta-miR-935				-0.07	-0.07	N/A
WNK3	ENST00000375169.3	WNK lysine deficient protein kinase 3	55	1	0	1	0	0	bta-miR-935				-0.07	-0.07	N/A
LRRC10	ENST00000361484.3	leucine rich repeat containing 10	5	1	0	1	0	0	bta-miR-935				-0.07	-0.07	N/A
CHMP2B	ENST00000263780.4	charged multivesicular body protein 2B	810	1	0	0	1	2	bta-miR-935				-0.07	-0.15	N/A
NDUFA5	ENST00000471770.1	NADH dehydrogenase (ubiquinone) 1 alpha subcomplex, 5	28	1	0	0	1	1	bta-miR-935				-0.07	-0.12	N/A
GCNT4	ENST00000322348.4	glucosaminyl (N-acetyl) transferase 4, core 2	19	1	1	0	0	0	bta-miR-935				-0.07	-0.1	N/A
CBX5	ENST00000209875.4	chromobox homolog 5	360	2	0	1	1	2	bta-miR-935				-0.07	-0.12	N/A
RAB39A	ENST00000320578.2	RAB39A, member RAS oncogene family	15	1	0	0	1	0	bta-miR-935				-0.07	-0.07	N/A
IPO7	ENST00000379719.3	importin 7	1331	1	0	0	1	1	bta-miR-935				-0.07	-0.07	N/A
OTUD4	ENST00000454497.2	OTU domain containing 4	18	2	0	1	1	1	bta-miR-935				-0.07	-0.07	N/A
FAM21C	ENST00000336378.4	family with sequence similarity 21, member C	5	1	0	0	1	0	bta-miR-935				-0.07	-0.07	N/A
OLA1	ENST00000284719.3	Obg-like ATPase 1	11	2	0	2	0	0	bta-miR-935				-0.07	-0.15	N/A
TMLHE	ENST00000334398.3	trimethyllysine hydroxylase, epsilon	5	1	0	0	1	0	bta-miR-935				-0.07	-0.07	N/A
ANKRD10	ENST00000375758.5	ankyrin repeat domain 10	37	1	0	0	1	0	bta-miR-935				-0.07	-0.07	N/A
GPR82	ENST00000302548.4	G protein-coupled receptor 82	5	1	0	0	1	0	bta-miR-935				-0.07	-0.07	N/A
GCSAML	ENST00000366488.4	germinal center-associated, signaling and motility-like	5	1	0	0	1	0	bta-miR-935				-0.07	-0.07	N/A
HIF1A	ENST00000323441.6	hypoxia inducible factor 1, alpha subunit (basic helix-loop-helix transcription factor)	1955	1	0	0	1	4	bta-miR-935				-0.07	-0.07	N/A
DCLRE1A	ENST00000361384.2	DNA cross-link repair 1A	12	1	0	0	1	0	bta-miR-935				-0.07	-0.07	N/A
GMCL1	ENST00000282570.3	germ cell-less, spermatogenesis associated 1	360	1	0	0	1	0	bta-miR-935				-0.07	-0.07	N/A
NADK2	ENST00000397338.1	NAD kinase 2, mitochondrial	1039	1	0	1	0	1	bta-miR-935				-0.07	-0.18	N/A
OSTF1	ENST00000346234.6	osteoclast stimulating factor 1	107	2	0	1	1	2	bta-miR-935				-0.07	-0.28	N/A
ZNF283	ENST00000324461.7	zinc finger protein 283	194	1	0	0	1	1	bta-miR-935				-0.07	-0.09	N/A
SRSF9	ENST00000229390.3	serine/arginine-rich splicing factor 9	946	1	0	0	1	1	bta-miR-935				-0.07	-0.17	N/A
FAM204A	ENST00000369183.4	family with sequence similarity 204, member A	296	2	0	1	1	0	bta-miR-935				-0.07	-0.08	N/A
H3F3A	ENST00000366813.1	H3 histone, family 3A	15	1	0	0	1	0	bta-miR-935				-0.07	-0.07	N/A
PRSS12	ENST00000296498.3	protease, serine, 12 (neurotrypsin, motopsin)	57	1	1	0	0	2	bta-miR-935				-0.07	-0.16	N/A
ARL6IP6	ENST00000326446.5	ADP-ribosylation-like factor 6 interacting protein 6	1454	1	1	0	0	0	bta-miR-935				-0.07	-0.53	N/A
CCDC126	ENST00000307471.3	coiled-coil domain containing 126	846	1	0	0	1	0	bta-miR-935				-0.07	-0.07	N/A
ELF5	ENST00000257832.2	E74-like factor 5 (ets domain transcription factor)	5	1	0	1	0	1	bta-miR-935				-0.07	-0.07	N/A
SRSF2	ENST00000392485.2	serine/arginine-rich splicing factor 2	9241	1	0	0	1	0	bta-miR-935				-0.07	-0.07	N/A
GPR126	ENST00000230173.6	G protein-coupled receptor 126	604	1	0	1	0	0	bta-miR-935				-0.07	-0.07	N/A
NHEJ1	ENST00000356853.5	nonhomologous end-joining factor 1	33	1	0	0	1	0	bta-miR-935				-0.07	-0.07	N/A
USP8	ENST00000396444.3	ubiquitin specific peptidase 8	109	1	0	1	0	1	bta-miR-935				-0.07	-0.07	N/A
LRRC34	ENST00000446859.1	leucine rich repeat containing 34	48	1	0	1	0	0	bta-miR-935				-0.07	-0.36	N/A
POU4F1	ENST00000377208.5	POU class 4 homeobox 1	61	1	0	0	1	2	bta-miR-935				-0.07	-0.07	N/A
NDNF	ENST00000379692.4	neuron-derived neurotrophic factor	51	1	0	0	1	2	bta-miR-935				-0.07	-0.08	N/A
SNTB2	ENST00000336278.4	syntrophin, beta 2 (dystrophin-associated protein A1, 59kDa, basic component 2)	254	1	0	1	0	3	bta-miR-935				-0.07	-0.07	N/A
PRKD1	ENST00000331968.5	protein kinase D1	75	1	0	1	0	0	bta-miR-935				-0.07	-0.18	N/A
SLC13A1	ENST00000194130.2	solute carrier family 13 (sodium/sulfate symporter), member 1	5	1	0	0	1	0	bta-miR-935				-0.07	-0.07	N/A
SKA2	ENST00000580541.1	spindle and kinetochore associated complex subunit 2	414	1	0	0	1	2	bta-miR-935				-0.06	-0.19	N/A
PDF	ENST00000288022.1	peptide deformylase (mitochondrial)	190	2	1	1	0	0	bta-miR-935				-0.06	-0.33	N/A
ARMC10	ENST00000323716.3	armadillo repeat containing 10	147	1	0	1	0	1	bta-miR-935				-0.06	-0.11	N/A
OSBPL6	ENST00000190611.4	oxysterol binding protein-like 6	85	1	0	1	0	1	bta-miR-935				-0.06	-0.09	N/A
PPP3CA	ENST00000512215.1	protein phosphatase 3, catalytic subunit, alpha isozyme	259	1	0	1	0	2	bta-miR-935				-0.06	-0.07	N/A
MAPK13	ENST00000373766.5	mitogen-activated protein kinase 13	499	1	0	0	1	1	bta-miR-935				-0.06	-0.07	N/A
TNFSF15	ENST00000374045.4	tumor necrosis factor (ligand) superfamily, member 15	29	1	0	0	1	2	bta-miR-935				-0.06	-0.06	N/A
KIAA0825	ENST00000513200.3	KIAA0825	34	1	0	1	0	3	bta-miR-935				-0.06	-0.06	N/A
SHOX	ENST00000381578.1	short stature homeobox	5	1	0	0	1	0	bta-miR-935				-0.06	-0.06	N/A
PAIP2B	ENST00000244221.8	poly(A) binding protein interacting protein 2B	42	1	1	0	0	0	bta-miR-935				-0.06	-0.31	N/A
CACNA1C	ENST00000399655.1	calcium channel, voltage-dependent, L type, alpha 1C subunit	69	1	0	1	0	0	bta-miR-935				-0.06	-0.09	N/A
RAB7L1	ENST00000367139.3	RAB7, member RAS oncogene family-like 1	61	1	0	1	0	0	bta-miR-935				-0.06	-0.06	N/A
DPYSL2	ENST00000311151.5	dihydropyrimidinase-like 2	3087	1	0	1	0	1	bta-miR-935				-0.06	-0.06	N/A
ALG6	ENST00000371108.4	ALG6, alpha-1,3-glucosyltransferase	140	1	1	0	0	0	bta-miR-935				-0.06	-0.29	N/A
NPBWR1	ENST00000331251.3	neuropeptides B/W receptor 1	25	1	0	1	0	0	bta-miR-935				-0.06	-0.09	N/A
ZNF207	ENST00000394670.4	zinc finger protein 207	839	3	1	1	1	5	bta-miR-935				-0.06	-0.2	N/A
ECT2	ENST00000232458.5	epithelial cell transforming sequence 2 oncogene	220	1	0	0	1	0	bta-miR-935				-0.06	-0.08	N/A
ACTN2	ENST00000366578.4	actinin, alpha 2	11	1	0	1	0	1	bta-miR-935				-0.06	-0.14	N/A
HTRA1	ENST00000368984.3	HtrA serine peptidase 1	1012	1	0	0	1	0	bta-miR-935				-0.06	-0.06	N/A
PHIP	ENST00000275034.4	pleckstrin homology domain interacting protein	668	1	1	0	0	1	bta-miR-935				-0.06	-0.07	N/A
CAPRIN1	ENST00000341394.4	cell cycle associated protein 1	650	2	1	0	1	0	bta-miR-935				-0.06	-0.07	N/A
CRY1	ENST00000008527.5	cryptochrome 1 (photolyase-like)	336	1	0	0	1	0	bta-miR-935				-0.06	-0.06	N/A
TADA2B	ENST00000310074.7	transcriptional adaptor 2B	38	1	0	0	1	0	bta-miR-935				-0.06	-0.06	N/A
FCGR2A	ENST00000271450.6	Fc fragment of IgG, low affinity IIa, receptor (CD32)	5	1	0	0	1	0	bta-miR-935				-0.06	-0.06	N/A
COL1A1	ENST00000225964.5	collagen, type I, alpha 1	73360	1	0	1	0	0	bta-miR-935				-0.06	-0.06	N/A
SRGAP3	ENST00000383836.3	SLIT-ROBO Rho GTPase activating protein 3	38	2	0	2	0	1	bta-miR-935				-0.06	-0.17	N/A
RICTOR	ENST00000357387.3	RPTOR independent companion of MTOR, complex 2	441	2	0	1	1	2	bta-miR-935				-0.06	-0.06	N/A
ADCY9	ENST00000294016.3	adenylate cyclase 9	166	1	0	1	0	0	bta-miR-935				-0.06	-0.09	N/A
PNMA2	ENST00000522362.2	paraneoplastic Ma antigen 2	362	1	0	0	1	0	bta-miR-935				-0.06	-0.06	N/A
C3orf14	ENST00000494481.1	chromosome 3 open reading frame 14	67	2	1	0	1	0	bta-miR-935				-0.06	-0.26	N/A
THAP6	ENST00000311638.3	THAP domain containing 6	24	1	0	1	0	0	bta-miR-935				-0.06	-0.08	N/A
KANSL1L	ENST00000281772.9	KAT8 regulatory NSL complex subunit 1-like	5	1	0	0	1	1	bta-miR-935				-0.06	-0.06	N/A
DCBLD1	ENST00000338728.5	discoidin, CUB and LCCL domain containing 1	876	1	0	0	1	0	bta-miR-935				-0.06	-0.06	N/A
PAX3	ENST00000350526.4	paired box 3	7	1	0	0	1	1	bta-miR-935				-0.06	-0.06	N/A
KPNA3	ENST00000261667.3	karyopherin alpha 3 (importin alpha 4)	104	1	0	1	0	0	bta-miR-935				-0.06	-0.12	N/A
HNRNPUL2	ENST00000301785.5	heterogeneous nuclear ribonucleoprotein U-like 2	2321	1	0	1	0	0	bta-miR-935				-0.06	-0.21	N/A
CRIPT	ENST00000238892.3	cysteine-rich PDZ-binding protein	1213	1	0	1	0	0	bta-miR-935				-0.06	-0.29	N/A
HEATR3	ENST00000299192.7	HEAT repeat containing 3	119	1	0	0	1	0	bta-miR-935				-0.06	-0.12	N/A
RDH10	ENST00000240285.5	retinol dehydrogenase 10 (all-trans)	640	1	0	0	1	0	bta-miR-935				-0.06	-0.06	N/A
PITPNM2	ENST00000280562.5	phosphatidylinositol transfer protein, membrane-associated 2	66	1	0	1	0	0	bta-miR-935				-0.06	-0.08	N/A
F11	ENST00000264692.4	coagulation factor XI	5	1	0	0	1	0	bta-miR-935				-0.06	-0.06	N/A
PDCD5	ENST00000419343.3	programmed cell death 5	158	1	0	0	1	0	bta-miR-935				-0.06	-0.06	N/A
CXorf56	ENST00000320339.4	chromosome X open reading frame 56	279	1	0	0	1	0	bta-miR-935				-0.06	-0.12	N/A
KCNE4	ENST00000281830.3	potassium voltage-gated channel, Isk-related family, member 4	5	1	0	1	0	0	bta-miR-935				-0.06	-0.06	N/A
DENND2C	ENST00000393276.3	DENN/MADD domain containing 2C	51	1	0	1	0	1	bta-miR-935				-0.06	-0.06	N/A
FOXP2	ENST00000408937.3	forkhead box P2	169	1	0	1	0	2	bta-miR-935				-0.06	-0.06	N/A
TM4SF4	ENST00000305354.4	transmembrane 4 L six family member 4	348	1	0	0	1	0	bta-miR-935				-0.06	-0.06	N/A
TMEM41A	ENST00000296254.3	transmembrane protein 41A	382	2	0	1	1	0	bta-miR-935				-0.06	-0.25	N/A
PRPS1	ENST00000372435.4	phosphoribosyl pyrophosphate synthetase 1	2966	1	0	0	1	4	bta-miR-935				-0.06	-0.09	N/A
HUS1	ENST00000258774.5	HUS1 checkpoint homolog (S. pombe)	442	1	0	0	1	0	bta-miR-935				-0.06	-0.07	N/A
CSNK1G3	ENST00000360683.2	casein kinase 1, gamma 3	28	2	1	0	1	0	bta-miR-935				-0.06	-0.37	N/A
GRPEL1	ENST00000264954.4	GrpE-like 1, mitochondrial (E. coli)	1416	1	0	1	0	1	bta-miR-935				-0.06	-0.17	N/A
ZRANB3	ENST00000401392.1	zinc finger, RAN-binding domain containing 3	26	1	0	1	0	0	bta-miR-935				-0.06	-0.17	N/A
WRN	ENST00000298139.5	Werner syndrome, RecQ helicase-like	560	1	1	0	0	0	bta-miR-935				-0.06	-0.27	N/A
ZADH2	ENST00000322342.3	zinc binding alcohol dehydrogenase domain containing 2	207	1	0	1	0	0	bta-miR-935				-0.06	-0.12	N/A
SLC39A8	ENST00000394833.2	solute carrier family 39 (zinc transporter), member 8	228	1	0	0	1	0	bta-miR-935				-0.06	-0.06	N/A
RPL4	ENST00000307961.6	ribosomal protein L4	548	1	0	0	1	0	bta-miR-935				-0.06	-0.13	N/A
FCGR2B	ENST00000358671.5	Fc fragment of IgG, low affinity IIb, receptor (CD32)	5	1	0	0	1	0	bta-miR-935				-0.06	-0.06	N/A
PTPN13	ENST00000436978.1	protein tyrosine phosphatase, non-receptor type 13 (APO-1/CD95 (Fas)-associated phosphatase)	97	1	0	0	1	0	bta-miR-935				-0.06	-0.06	N/A
ASPN	ENST00000375543.1	asporin	5	1	0	0	1	0	bta-miR-935				-0.06	-0.06	N/A
MRE11A	ENST00000323929.3	MRE11 meiotic recombination 11 homolog A (S. cerevisiae)	199	1	0	0	1	1	bta-miR-935				-0.06	-0.06	N/A
C19orf69	ENST00000378187.2	chromosome 19 open reading frame 69	5	1	0	0	1	0	bta-miR-935				-0.06	-0.06	N/A
FICD	ENST00000361549.2	FIC domain containing	54	1	0	0	1	0	bta-miR-935				-0.06	-0.07	N/A
AGPAT4	ENST00000366911.5	1-acylglycerol-3-phosphate O-acyltransferase 4	142	2	0	1	1	0	bta-miR-935				-0.06	-0.11	N/A
TLE4	ENST00000376544.3	transducin-like enhancer of split 4 (E(sp1) homolog, Drosophila)	369	1	0	0	1	1	bta-miR-935				-0.06	-0.12	N/A
MBTPS2	ENST00000379484.5	membrane-bound transcription factor peptidase, site 2	1711	1	1	0	0	0	bta-miR-935				-0.06	-0.06	N/A
SLC44A5	ENST00000370859.3	solute carrier family 44, member 5	395	1	0	0	1	0	bta-miR-935				-0.06	-0.06	N/A
DAB2	ENST00000339788.6	Dab, mitogen-responsive phosphoprotein, homolog 2 (Drosophila)	2866	1	0	1	0	0	bta-miR-935				-0.06	-0.08	N/A
PCMT1	ENST00000367384.2	protein-L-isoaspartate (D-aspartate) O-methyltransferase	573	1	0	0	1	1	bta-miR-935				-0.06	-0.09	N/A
MRPS5	ENST00000272418.2	mitochondrial ribosomal protein S5	71	1	1	0	0	0	bta-miR-935				-0.06	-0.5	N/A
ABL2	ENST00000502732.1	c-abl oncogene 2, non-receptor tyrosine kinase	892	2	0	2	0	0	bta-miR-935				-0.06	-0.06	N/A
FAM73A	ENST00000370791.3	family with sequence similarity 73, member A	837	2	0	0	2	0	bta-miR-935				-0.06	-0.06	N/A
AZI2	ENST00000479665.1	5-azacytidine induced 2	530	2	0	0	2	0	bta-miR-935				-0.06	-0.1	N/A
PALM2	ENST00000448454.2	paralemmin 2	35	3	0	1	2	1	bta-miR-935				-0.06	-0.07	N/A
POLK	ENST00000241436.4	polymerase (DNA directed) kappa	294	2	0	0	2	0	bta-miR-935				-0.06	-0.09	N/A
SPAG9	ENST00000262013.7	sperm associated antigen 9	509	2	0	1	1	3	bta-miR-935				-0.06	-0.09	N/A
FNIP1	ENST00000307968.7	folliculin interacting protein 1	32	1	0	1	0	0	bta-miR-935				-0.06	-0.06	N/A
CCNJ	ENST00000265992.5	cyclin J	5	1	0	0	1	1	bta-miR-935				-0.06	-0.06	N/A
FAM13C	ENST00000373867.3	family with sequence similarity 13, member C	343	1	0	0	1	0	bta-miR-935				-0.06	-0.06	N/A
CTBP2	ENST00000337195.5	C-terminal binding protein 2	16	1	0	0	1	0	bta-miR-935				-0.06	-0.06	N/A
AATK	ENST00000326724.4	apoptosis-associated tyrosine kinase	307	1	0	1	0	0	bta-miR-935				-0.06	-0.06	N/A
ZNF365	ENST00000395254.3	zinc finger protein 365	173	1	0	0	1	1	bta-miR-935				-0.06	-0.06	N/A
FAM199X	ENST00000493442.1	family with sequence similarity 199, X-linked	856	1	0	1	0	0	bta-miR-935				-0.06	-0.08	N/A
AGO3	ENST00000373191.4	argonaute RISC catalytic component 3	198	4	1	0	3	4	bta-miR-935				-0.06	-0.21	N/A
SMARCE1	ENST00000377808.4	SWI/SNF related, matrix associated, actin dependent regulator of chromatin, subfamily e, member 1	252	3	0	1	2	0	bta-miR-935				-0.06	-0.27	N/A
PAX7	ENST00000420770.2	paired box 7	7	1	0	1	0	1	bta-miR-935				-0.06	-0.06	N/A
LURAP1L	ENST00000319264.3	leucine rich adaptor protein 1-like	266	2	1	1	0	0	bta-miR-935				-0.06	-0.37	N/A
MYO5C	ENST00000261839.7	myosin VC	39	1	0	0	1	0	bta-miR-935				-0.06	-0.06	N/A
GABRA5	ENST00000335625.5	gamma-aminobutyric acid (GABA) A receptor, alpha 5	5	1	0	0	1	2	bta-miR-935				-0.06	-0.06	N/A
DPH3	ENST00000488423.1	diphthamide biosynthesis 3	1281	2	0	0	2	2	bta-miR-935				-0.06	-0.2	N/A
SLC15A1	ENST00000376503.5	solute carrier family 15 (oligopeptide transporter), member 1	15	1	0	0	1	0	bta-miR-935				-0.06	-0.12	N/A
PTCHD4	ENST00000339488.4	patched domain containing 4	19	3	1	2	0	1	bta-miR-935				-0.06	-0.15	N/A
NABP1	ENST00000410026.2	nucleic acid binding protein 1	938	1	1	0	0	4	bta-miR-935				-0.06	-0.25	N/A
DCTN5	ENST00000300087.2	dynactin 5 (p25)	764	1	0	1	0	1	bta-miR-935				-0.06	-0.06	N/A
YTHDC2	ENST00000161863.4	YTH domain containing 2	463	1	0	1	0	0	bta-miR-935				-0.06	-0.12	N/A
DUSP11	ENST00000272444.3	dual specificity phosphatase 11 (RNA/RNP complex 1-interacting)	539	1	0	1	0	1	bta-miR-935				-0.06	-0.19	N/A
TTPAL	ENST00000372906.2	tocopherol (alpha) transfer protein-like	265	1	1	0	0	0	bta-miR-935				-0.06	-0.18	N/A
FTSJ1	ENST00000456787.1	FtsJ RNA methyltransferase homolog 1 (E. coli)	4860	1	0	0	1	0	bta-miR-935				-0.06	-0.06	N/A
SAMD12	ENST00000409003.4	sterile alpha motif domain containing 12	57	3	0	1	2	0	bta-miR-935				-0.06	-0.06	N/A
SLC16A14	ENST00000295190.4	solute carrier family 16, member 14	34	2	0	2	0	0	bta-miR-935				-0.06	-0.06	N/A
ZMYM3	ENST00000314425.5	zinc finger, MYM-type 3	137	1	0	1	0	1	bta-miR-935				-0.06	-0.06	N/A
KCNV1	ENST00000524391.1	potassium channel, subfamily V, member 1	5	1	0	0	1	0	bta-miR-935				-0.06	-0.06	N/A
CXADR	ENST00000356275.6	coxsackie virus and adenovirus receptor	56	2	1	0	1	1	bta-miR-935				-0.06	-0.26	N/A
SMNDC1	ENST00000369603.5	survival motor neuron domain containing 1	949	1	0	0	1	2	bta-miR-935				-0.06	-0.12	N/A
SRRD	ENST00000215917.7	SRR1 domain containing	1069	2	2	0	0	0	bta-miR-935				-0.06	-0.2	N/A
SGIP1	ENST00000371036.3	SH3-domain GRB2-like (endophilin) interacting protein 1	180	2	0	2	0	1	bta-miR-935				-0.06	-0.18	N/A
VPS37A	ENST00000324849.4	vacuolar protein sorting 37 homolog A (S. cerevisiae)	339	1	1	0	0	0	bta-miR-935				-0.06	-0.11	N/A
MARCH1	ENST00000274056.7	membrane-associated ring finger (C3HC4) 1, E3 ubiquitin protein ligase	5	1	0	1	0	2	bta-miR-935				-0.06	-0.06	N/A
ZFP91	ENST00000316059.6	ZFP91 zinc finger protein	688	1	0	0	1	0	bta-miR-935				-0.06	-0.06	N/A
SSFA2	ENST00000431877.2	sperm specific antigen 2	1434	1	0	0	1	0	bta-miR-935				-0.06	-0.06	N/A
ST8SIA1	ENST00000396037.4	ST8 alpha-N-acetyl-neuraminide alpha-2,8-sialyltransferase 1	5	1	0	0	1	0	bta-miR-935				-0.06	-0.06	N/A
KCNQ3	ENST00000388996.4	potassium voltage-gated channel, KQT-like subfamily, member 3	5	2	1	1	0	2	bta-miR-935				-0.06	-0.06	N/A
AOX1	ENST00000374700.2	aldehyde oxidase 1	715	1	0	0	1	0	bta-miR-935				-0.06	-0.06	N/A
IFNE	ENST00000448696.3	interferon, epsilon	65	2	1	0	1	1	bta-miR-935				-0.05	-0.2	N/A
ARF3	ENST00000256682.4	ADP-ribosylation factor 3	1093	1	0	1	0	0	bta-miR-935				-0.05	-0.07	N/A
AGFG1	ENST00000310078.8	ArfGAP with FG repeats 1	2019	2	0	0	2	3	bta-miR-935				-0.05	-0.06	N/A
EVI5	ENST00000370331.1	ecotropic viral integration site 5	172	2	0	0	2	3	bta-miR-935				-0.05	-0.06	N/A
LPIN2	ENST00000261596.4	lipin 2	376	1	0	0	1	0	bta-miR-935				-0.05	-0.05	N/A
CCDC88A	ENST00000336838.6	coiled-coil domain containing 88A	141	2	0	1	1	2	bta-miR-935				-0.05	-0.1	N/A
C17orf104	ENST00000409122.2	chromosome 17 open reading frame 104	5	1	0	1	0	0	bta-miR-935				-0.05	-0.05	N/A
RTBDN	ENST00000589272.1	retbindin	5	1	0	0	1	0	bta-miR-935				-0.05	-0.05	N/A
TMCC3	ENST00000261226.4	transmembrane and coiled-coil domain family 3	70	1	0	1	0	0	bta-miR-935				-0.05	-0.06	N/A
FLRT2	ENST00000330753.4	fibronectin leucine rich transmembrane protein 2	73	2	0	1	1	1	bta-miR-935				-0.05	-0.12	N/A
NIN	ENST00000389868.3	ninein (GSK3B interacting protein)	594	2	0	1	1	1	bta-miR-935				-0.05	-0.05	N/A
EPAS1	ENST00000263734.3	endothelial PAS domain protein 1	3689	1	0	0	1	0	bta-miR-935				-0.05	-0.05	N/A
SMC2	ENST00000374793.3	structural maintenance of chromosomes 2	212	2	1	0	1	0	bta-miR-935				-0.05	-0.09	N/A
XPR1	ENST00000367590.4	xenotropic and polytropic retrovirus receptor 1	544	2	2	0	0	1	bta-miR-935				-0.05	-0.18	N/A
FAM175A	ENST00000321945.7	family with sequence similarity 175, member A	13	1	0	1	0	0	bta-miR-935				-0.05	-0.14	N/A
NAA50	ENST00000240922.3	N(alpha)-acetyltransferase 50, NatE catalytic subunit	260	1	0	0	1	0	bta-miR-935				-0.05	-0.06	N/A
CASC10	ENST00000377113.5	cancer susceptibility candidate 10	116	1	1	0	0	0	bta-miR-935				-0.05	-0.2	N/A
RPS6	ENST00000380394.4	ribosomal protein S6	380	1	0	1	0	1	bta-miR-935				-0.05	-0.25	N/A
ARL14EP	ENST00000282032.3	ADP-ribosylation factor-like 14 effector protein	164	1	0	0	1	1	bta-miR-935				-0.05	-0.09	N/A
MFSD1	ENST00000415822.2	major facilitator superfamily domain containing 1	257	1	0	1	0	1	bta-miR-935				-0.05	-0.27	N/A
ATP1B4	ENST00000218008.3	ATPase, Na+/K+ transporting, beta 4 polypeptide	5	1	0	1	0	1	bta-miR-935				-0.05	-0.05	N/A
RNPC3	ENST00000533099.1	RNA-binding region (RNP1, RRM) containing 3	419	1	0	0	1	0	bta-miR-935				-0.05	-0.05	N/A
PM20D1	ENST00000367136.4	peptidase M20 domain containing 1	5	1	0	0	1	0	bta-miR-935				-0.05	-0.05	N/A
RHEB	ENST00000262187.5	Ras homolog enriched in brain	14	1	1	0	0	0	bta-miR-935				-0.05	-0.56	N/A
ARIH1	ENST00000379887.4	ariadne RBR E3 ubiquitin protein ligase 1	671	1	0	1	0	1	bta-miR-935				-0.05	-0.1	N/A
TXLNA	ENST00000373610.3	taxilin alpha	564	1	0	1	0	0	bta-miR-935				-0.05	-0.05	N/A
EDEM1	ENST00000256497.4	ER degradation enhancer, mannosidase alpha-like 1	948	1	1	0	0	0	bta-miR-935				-0.05	-0.06	N/A
SEPT8	ENST00000378706.1	septin 8	199	1	1	0	0	0	bta-miR-935				-0.05	-0.12	N/A
CCDC68	ENST00000591504.1	coiled-coil domain containing 68	72	1	0	0	1	0	bta-miR-935				-0.05	-0.05	N/A
F3	ENST00000334047.7	coagulation factor III (thromboplastin, tissue factor)	13568	1	0	0	1	0	bta-miR-935				-0.05	-0.05	N/A
LHFPL2	ENST00000515007.2	lipoma HMGIC fusion partner-like 2	16	1	0	0	1	0	bta-miR-935				-0.05	-0.05	N/A
SNRK	ENST00000429705.2	SNF related kinase	153	1	0	0	1	0	bta-miR-935				-0.05	-0.05	N/A
ABCF1	ENST00000326195.8	ATP-binding cassette, sub-family F (GCN20), member 1	1078	1	0	0	1	0	bta-miR-935				-0.05	-0.05	N/A
ARHGEF37	ENST00000333677.6	Rho guanine nucleotide exchange factor (GEF) 37	5	1	0	0	1	1	bta-miR-935				-0.05	-0.05	N/A
TGFA	ENST00000295400.6	transforming growth factor, alpha	36	1	1	0	0	0	bta-miR-935				-0.05	-0.05	N/A
SLC6A1	ENST00000287766.4	solute carrier family 6 (neurotransmitter transporter), member 1	5	1	0	0	1	1	bta-miR-935				-0.05	-0.05	N/A
CCDC117	ENST00000249064.4	coiled-coil domain containing 117	211	1	0	0	1	0	bta-miR-935				-0.05	-0.06	N/A
HEBP2	ENST00000607197.1	heme binding protein 2	252	1	1	0	0	1	bta-miR-935				-0.05	-0.27	N/A
TSC22D1	ENST00000458659.2	TSC22 domain family, member 1	4146	1	0	0	1	1	bta-miR-935				-0.05	-0.1	N/A
ORC4	ENST00000392857.5	origin recognition complex, subunit 4	1180	1	0	1	0	0	bta-miR-935				-0.05	-0.26	N/A
RAD17	ENST00000361732.2	RAD17 homolog (S. pombe)	5	1	0	0	1	0	bta-miR-935				-0.05	-0.05	N/A
ITPR2	ENST00000381340.3	inositol 1,4,5-trisphosphate receptor, type 2	334	1	0	1	0	1	bta-miR-935				-0.05	-0.06	N/A
ERC2	ENST00000288221.6	ELKS/RAB6-interacting/CAST family member 2	11	1	0	1	0	0	bta-miR-935				-0.05	-0.05	N/A
BCL11B	ENST00000357195.3	B-cell CLL/lymphoma 11B (zinc finger protein)	73	1	0	1	0	2	bta-miR-935				-0.05	-0.05	N/A
MIER3	ENST00000381226.3	mesoderm induction early response 1, family member 3	112	1	0	0	1	0	bta-miR-935				-0.05	-0.06	N/A
LRCH2	ENST00000317135.8	leucine-rich repeats and calponin homology (CH) domain containing 2	52	1	0	0	1	0	bta-miR-935				-0.05	-0.05	N/A
GPR157	ENST00000377411.4	G protein-coupled receptor 157	48	1	0	1	0	0	bta-miR-935				-0.05	-0.05	N/A
ST7L	ENST00000360743.4	suppression of tumorigenicity 7 like	45	1	1	0	0	0	bta-miR-935				-0.05	-0.17	N/A
CD2BP2	ENST00000305596.3	CD2 (cytoplasmic tail) binding protein 2	222	1	1	0	0	0	bta-miR-935				-0.05	-0.11	N/A
CLSPN	ENST00000318121.3	claspin	92	1	0	0	1	2	bta-miR-935				-0.05	-0.06	N/A
GFM1	ENST00000486715.1	G elongation factor, mitochondrial 1	586	1	0	1	0	2	bta-miR-935				-0.05	-0.09	N/A
SPRYD7	ENST00000361840.3	SPRY domain containing 7	863	2	0	1	1	1	bta-miR-935				-0.05	-0.24	N/A
RTN3	ENST00000339997.4	reticulon 3	85	2	1	1	0	0	bta-miR-935				-0.05	-0.26	N/A
BBS4	ENST00000268057.4	Bardet-Biedl syndrome 4	121	1	0	0	1	0	bta-miR-935				-0.05	-0.05	N/A
DUOXA1	ENST00000558996.1	dual oxidase maturation factor 1	5	1	0	0	1	0	bta-miR-935				-0.05	-0.05	N/A
SCN2A	ENST00000375437.2	sodium channel, voltage-gated, type II, alpha subunit	7	1	0	1	0	2	bta-miR-935				-0.05	-0.05	N/A
GPCPD1	ENST00000379019.4	glycerophosphocholine phosphodiesterase GDE1 homolog (S. cerevisiae)	155	2	1	0	1	0	bta-miR-935				-0.05	-0.19	N/A
FAXDC2	ENST00000326080.5	fatty acid hydroxylase domain containing 2	43	1	0	0	1	0	bta-miR-935				-0.05	-0.05	N/A
ADH6	ENST00000394897.1	alcohol dehydrogenase 6 (class V)	17	1	0	0	1	1	bta-miR-935				-0.05	-0.07	N/A
PPM1L	ENST00000498165.1	protein phosphatase, Mg2+/Mn2+ dependent, 1L	59	4	0	1	3	0	bta-miR-935				-0.05	-0.13	N/A
FAM178A	ENST00000238961.4	family with sequence similarity 178, member A	130	2	0	1	1	1	bta-miR-935				-0.05	-0.08	N/A
TMEM182	ENST00000412401.2	transmembrane protein 182	69	1	0	1	0	1	bta-miR-935				-0.05	-0.07	N/A
INPP4B	ENST00000513000.1	inositol polyphosphate-4-phosphatase, type II, 105kDa	43	2	0	2	0	1	bta-miR-935				-0.05	-0.1	N/A
KDM1B	ENST00000388870.2	lysine (K)-specific demethylase 1B	238	1	0	0	1	0	bta-miR-935				-0.05	-0.05	N/A
SLC10A7	ENST00000264986.3	solute carrier family 10, member 7	77	1	0	0	1	1	bta-miR-935				-0.05	-0.05	N/A
KITLG	ENST00000228280.5	KIT ligand	100	1	0	0	1	3	bta-miR-935				-0.05	-0.1	N/A
ENPP1	ENST00000360971.2	ectonucleotide pyrophosphatase/phosphodiesterase 1	159	1	0	1	0	0	bta-miR-935				-0.05	-0.06	N/A
MAGI3	ENST00000307546.9	membrane associated guanylate kinase, WW and PDZ domain containing 3	70	1	0	0	1	2	bta-miR-935				-0.05	-0.15	N/A
ZNF529	ENST00000334116.7	zinc finger protein 529	120	1	0	0	1	1	bta-miR-935				-0.05	-0.07	N/A
ING1	ENST00000333219.7	inhibitor of growth family, member 1	142	1	1	0	0	0	bta-miR-935				-0.05	-0.27	N/A
SPRED1	ENST00000299084.4	sprouty-related, EVH1 domain containing 1	547	3	0	1	2	0	bta-miR-935				-0.05	-0.23	N/A
TAS2R4	ENST00000247881.2	taste receptor, type 2, member 4	9	1	0	1	0	0	bta-miR-935				-0.05	-0.11	N/A
SDC2	ENST00000302190.4	syndecan 2	774	2	0	0	2	2	bta-miR-935				-0.05	-0.21	N/A
SASH3	ENST00000356892.3	SAM and SH3 domain containing 3	5	1	0	0	1	0	bta-miR-935				-0.05	-0.05	N/A
SWAP70	ENST00000318950.6	SWAP switching B-cell complex 70kDa subunit	492	1	0	0	1	0	bta-miR-935				-0.05	-0.05	N/A
FAM118A	ENST00000216214.3	family with sequence similarity 118, member A	202	1	0	0	1	1	bta-miR-935				-0.05	-0.05	N/A
EML1	ENST00000262233.6	echinoderm microtubule associated protein like 1	371	1	0	0	1	0	bta-miR-935				-0.05	-0.05	N/A
ZFP62	ENST00000512132.1	ZFP62 zinc finger protein	170	1	0	0	1	0	bta-miR-935				-0.05	-0.05	N/A
MECP2	ENST00000303391.6	methyl CpG binding protein 2 (Rett syndrome)	1474	1	0	0	1	1	bta-miR-935				-0.05	-0.05	N/A
ATP2B1	ENST00000261173.2	ATPase, Ca++ transporting, plasma membrane 1	699	1	0	0	1	2	bta-miR-935				-0.05	-0.05	N/A
ANGPT1	ENST00000520734.1	angiopoietin 1	21	2	0	0	2	0	bta-miR-935				-0.05	-0.07	N/A
HDAC4	ENST00000345617.3	histone deacetylase 4	48	1	1	0	0	0	bta-miR-935				-0.05	-0.07	N/A
ASB1	ENST00000264607.4	ankyrin repeat and SOCS box containing 1	408	1	0	1	0	0	bta-miR-935				-0.05	-0.11	N/A
MLLT6	ENST00000325718.7	myeloid/lymphoid or mixed-lineage leukemia (trithorax homolog, Drosophila); translocated to, 6	24	1	0	1	0	0	bta-miR-935				-0.05	-0.05	N/A
THBD	ENST00000377103.2	thrombomodulin	38	1	0	0	1	0	bta-miR-935				-0.05	-0.05	N/A
ZNF410	ENST00000555044.1	zinc finger protein 410	718	1	0	1	0	0	bta-miR-935				-0.05	-0.05	N/A
ADAM22	ENST00000398204.4	ADAM metallopeptidase domain 22	115	1	0	0	1	1	bta-miR-935				-0.05	-0.05	N/A
DIRAS2	ENST00000375765.3	DIRAS family, GTP-binding RAS-like 2	5	1	0	0	1	0	bta-miR-935				-0.05	-0.05	N/A
CACNA2D2	ENST00000423994.2	calcium channel, voltage-dependent, alpha 2/delta subunit 2	19	1	0	1	0	0	bta-miR-935				-0.05	-0.05	N/A
CBX2	ENST00000310942.4	chromobox homolog 2	1816	1	0	0	1	0	bta-miR-935				-0.05	-0.05	N/A
C20orf194	ENST00000453730.2	chromosome 20 open reading frame 194	1083	1	0	0	1	0	bta-miR-935				-0.05	-0.05	N/A
CDK9	ENST00000373264.4	cyclin-dependent kinase 9	197	1	1	0	0	0	bta-miR-935				-0.05	-0.23	N/A
ETV5	ENST00000306376.5	ets variant 5	1085	1	0	1	0	0	bta-miR-935				-0.05	-0.05	N/A
ACTR8	ENST00000335754.3	ARP8 actin-related protein 8 homolog (yeast)	327	1	0	1	0	0	bta-miR-935				-0.05	-0.13	N/A
PTAR1	ENST00000377200.5	protein prenyltransferase alpha subunit repeat containing 1	161	1	0	0	1	5	bta-miR-935				-0.05	-0.05	N/A
TNRC6B	ENST00000335727.9	trinucleotide repeat containing 6B	69	3	0	3	0	1	bta-miR-935				-0.05	-0.06	N/A
PRKAR2A	ENST00000265563.8	protein kinase, cAMP-dependent, regulatory, type II, alpha	583	1	0	1	0	1	bta-miR-935				-0.05	-0.05	N/A
ABHD2	ENST00000352732.5	abhydrolase domain containing 2	210	2	1	1	0	0	bta-miR-935				-0.05	-0.05	N/A
TRAF3	ENST00000560371.1	TNF receptor-associated factor 3	833	1	0	0	1	2	bta-miR-935				-0.05	-0.06	N/A
WDR26	ENST00000414423.2	WD repeat domain 26	1229	3	0	1	2	2	bta-miR-935				-0.05	-0.11	N/A
ATP13A3	ENST00000439040.1	ATPase type 13A3	243	1	0	1	0	1	bta-miR-935				-0.05	-0.05	N/A
LGR4	ENST00000379214.4	leucine-rich repeat containing G protein-coupled receptor 4	1387	1	0	0	1	1	bta-miR-935				-0.04	-0.04	N/A
LRRC16A	ENST00000329474.6	leucine rich repeat containing 16A	718	1	0	1	0	0	bta-miR-935				-0.04	-0.04	N/A
LACC1	ENST00000325686.6	laccase (multicopper oxidoreductase) domain containing 1	15	1	0	0	1	0	bta-miR-935				-0.04	-0.04	N/A
REV3L	ENST00000368802.3	REV3-like, polymerase (DNA directed), zeta, catalytic subunit	9	1	0	0	1	1	bta-miR-935				-0.04	-0.04	N/A
SLC25A40	ENST00000341119.5	solute carrier family 25, member 40	405	1	0	1	0	1	bta-miR-935				-0.04	-0.07	N/A
IKZF2	ENST00000457361.1	IKAROS family zinc finger 2 (Helios)	32	2	1	1	0	1	bta-miR-935				-0.04	-0.05	N/A
ASB7	ENST00000332783.7	ankyrin repeat and SOCS box containing 7	95	1	0	1	0	0	bta-miR-935				-0.04	-0.05	N/A
UBE2F	ENST00000272930.4	ubiquitin-conjugating enzyme E2F (putative)	905	2	0	0	2	2	bta-miR-935				-0.04	-0.1	N/A
ZC3H13	ENST00000242848.4	zinc finger CCCH-type containing 13	229	2	1	1	0	0	bta-miR-935				-0.04	-0.12	N/A
ZBTB24	ENST00000230122.3	zinc finger and BTB domain containing 24	84	2	0	1	1	0	bta-miR-935				-0.04	-0.18	N/A
MAP3K7	ENST00000369325.3	mitogen-activated protein kinase kinase kinase 7	1172	1	0	0	1	1	bta-miR-935				-0.04	-0.07	N/A
TPT1	ENST00000379056.1	tumor protein, translationally-controlled 1	2856	1	1	0	0	1	bta-miR-935				-0.04	-0.39	N/A
SORL1	ENST00000260197.7	sortilin-related receptor, L(DLR class) A repeats containing	40	2	1	1	0	2	bta-miR-935				-0.04	-0.06	N/A
DPF2	ENST00000528416.1	D4, zinc and double PHD fingers family 2	1164	1	0	0	1	0	bta-miR-935				-0.04	-0.04	N/A
FAM211A	ENST00000409083.3	family with sequence similarity 211, member A	23	1	0	1	0	2	bta-miR-935				-0.04	-0.09	N/A
RNF4	ENST00000511859.1	ring finger protein 4	33	1	0	0	1	1	bta-miR-935				-0.04	-0.06	N/A
KBTBD8	ENST00000295568.4	kelch repeat and BTB (POZ) domain containing 8	22	1	0	0	1	3	bta-miR-935				-0.04	-0.04	N/A
NAMPT	ENST00000222553.3	nicotinamide phosphoribosyltransferase	375	1	0	0	1	1	bta-miR-935				-0.04	-0.04	N/A
MCM10	ENST00000378694.1	minichromosome maintenance complex component 10	838	1	0	0	1	0	bta-miR-935				-0.04	-0.05	N/A
DRAM1	ENST00000258534.8	DNA-damage regulated autophagy modulator 1	4884	1	0	0	1	1	bta-miR-935				-0.04	-0.05	N/A
ATF2	ENST00000487334.2	activating transcription factor 2	123	1	0	0	1	0	bta-miR-935				-0.04	-0.07	N/A
ULK2	ENST00000395544.4	unc-51 like autophagy activating kinase 2	489	2	0	1	1	1	bta-miR-935				-0.04	-0.1	N/A
FBXO11	ENST00000402508.1	F-box protein 11	359	1	0	1	0	0	bta-miR-935				-0.04	-0.17	N/A
CCT2	ENST00000299300.6	chaperonin containing TCP1, subunit 2 (beta)	97	2	0	0	2	0	bta-miR-935				-0.04	-0.29	N/A
HSP90B1	ENST00000299767.5	heat shock protein 90kDa beta (Grp94), member 1	42	1	0	0	1	0	bta-miR-935				-0.04	-0.08	N/A
NANOS1	ENST00000425699.1	nanos homolog 1 (Drosophila)	158	1	0	0	1	0	bta-miR-935				-0.04	-0.04	N/A
CTC-432M15.3	ENST00000514667.1	Folliculin-interacting protein 1	38	1	0	0	1	1	bta-miR-935				-0.04	-0.04	N/A
RAG1	ENST00000299440.5	recombination activating gene 1	5	2	0	2	0	0	bta-miR-935				-0.04	-0.04	N/A
CD79A	ENST00000221972.3	CD79a molecule, immunoglobulin-associated alpha	5	1	0	0	1	0	bta-miR-935				-0.04	-0.04	N/A
PTGIS	ENST00000244043.4	prostaglandin I2 (prostacyclin) synthase	192	1	1	0	0	0	bta-miR-935				-0.04	-0.04	N/A
METTL9	ENST00000358154.3	methyltransferase like 9	220	1	0	0	1	1	bta-miR-935				-0.04	-0.05	N/A
ARL6IP4	ENST00000392435.2	ADP-ribosylation-like factor 6 interacting protein 4	1797	1	0	1	0	1	bta-miR-935				-0.04	-0.04	N/A
ZNF746	ENST00000340622.3	zinc finger protein 746	54	1	0	0	1	1	bta-miR-935				-0.04	-0.09	N/A
RAD54B	ENST00000297592.5	RAD54 homolog B (S. cerevisiae)	36	1	0	0	1	0	bta-miR-935				-0.04	-0.05	N/A
CALML4	ENST00000395465.3	calmodulin-like 4	307	4	0	1	3	1	bta-miR-935				-0.04	-0.45	N/A
NT5DC1	ENST00000319550.4	5'-nucleotidase domain containing 1	127	2	1	0	1	1	bta-miR-935				-0.04	-0.22	N/A
EEA1	ENST00000322349.8	early endosome antigen 1	78	1	0	1	0	0	bta-miR-935				-0.04	-0.06	N/A
PTBP3	ENST00000374257.1	polypyrimidine tract binding protein 3	214	1	0	1	0	0	bta-miR-935				-0.04	-0.1	N/A
S1PR1	ENST00000305352.6	sphingosine-1-phosphate receptor 1	251	5	0	1	4	2	bta-miR-935				-0.04	-0.27	N/A
C8orf47	ENST00000318528.3	chromosome 8 open reading frame 47	63	1	0	0	1	0	bta-miR-935				-0.04	-0.07	N/A
LANCL3	ENST00000378621.3	LanC lantibiotic synthetase component C-like 3 (bacterial)	15	3	0	2	1	2	bta-miR-935				-0.04	-0.12	N/A
SLC35F1	ENST00000360388.4	solute carrier family 35, member F1	56	1	0	0	1	2	bta-miR-935				-0.04	-0.04	N/A
SP3	ENST00000310015.6	Sp3 transcription factor	285	2	0	1	1	1	bta-miR-935				-0.04	-0.06	N/A
SP1	ENST00000426431.2	Sp1 transcription factor	402	1	1	0	0	1	bta-miR-935				-0.04	-0.09	N/A
ZC3H12B	ENST00000338957.4	zinc finger CCCH-type containing 12B	29	1	0	0	1	0	bta-miR-935				-0.04	-0.04	N/A
KCNJ6	ENST00000609713.1	potassium inwardly-rectifying channel, subfamily J, member 6	5	3	0	1	2	0	bta-miR-935				-0.04	-0.04	N/A
PLA2G4E	ENST00000399518.3	phospholipase A2, group IVE	5	1	0	0	1	0	bta-miR-935				-0.04	-0.04	N/A
UACA	ENST00000322954.6	uveal autoantigen with coiled-coil domains and ankyrin repeats	82	1	0	0	1	0	bta-miR-935				-0.04	-0.08	N/A
COG8	ENST00000306875.4	component of oligomeric golgi complex 8	190	2	1	1	0	0	bta-miR-935				-0.04	-0.17	N/A
SIM1	ENST00000369208.3	single-minded homolog 1 (Drosophila)	104	1	0	0	1	1	bta-miR-935				-0.04	-0.04	N/A
ARL5B	ENST00000377275.3	ADP-ribosylation factor-like 5B	368	1	0	1	0	2	bta-miR-935				-0.04	-0.1	N/A
KCNK1	ENST00000366621.3	potassium channel, subfamily K, member 1	410	1	0	0	1	2	bta-miR-935				-0.04	-0.07	N/A
ZNF706	ENST00000311212.4	zinc finger protein 706	325	2	0	0	2	0	bta-miR-935				-0.04	-0.22	N/A
PPIG	ENST00000260970.3	peptidylprolyl isomerase G (cyclophilin G)	470	3	0	1	2	0	bta-miR-935				-0.04	-0.21	N/A
LRRC23	ENST00000433346.1	leucine rich repeat containing 23	202	1	0	0	1	0	bta-miR-935				-0.04	-0.13	N/A
IPO11	ENST00000409534.1	importin 11	202	1	0	1	0	2	bta-miR-935				-0.04	-0.19	N/A
TMX4	ENST00000246024.2	thioredoxin-related transmembrane protein 4	466	1	0	0	1	0	bta-miR-935				-0.04	-0.05	N/A
SLC19A3	ENST00000258403.3	solute carrier family 19 (thiamine transporter), member 3	16	1	0	0	1	0	bta-miR-935				-0.04	-0.04	N/A
FBXO33	ENST00000298097.7	F-box protein 33	306	1	0	0	1	3	bta-miR-935				-0.04	-0.04	N/A
PAG1	ENST00000220597.4	phosphoprotein associated with glycosphingolipid microdomains 1	53	1	0	0	1	1	bta-miR-935				-0.04	-0.04	N/A
MST4	ENST00000394334.2	Serine/threonine-protein kinase MST4	47	1	0	0	1	1	bta-miR-935				-0.04	-0.04	N/A
GIGYF1	ENST00000275732.5	GRB10 interacting GYF protein 1	5	2	0	2	0	0	bta-miR-935				-0.04	-0.04	N/A
TRPV2	ENST00000338560.7	transient receptor potential cation channel, subfamily V, member 2	22341	3	0	1	2	0	bta-miR-935				-0.04	-0.04	N/A
HS3ST1	ENST00000002596.5	heparan sulfate (glucosamine) 3-O-sulfotransferase 1	9	2	0	1	1	2	bta-miR-935				-0.04	-0.05	N/A
ZC2HC1A	ENST00000263849.4	zinc finger, C2HC-type containing 1A	176	1	0	0	1	0	bta-miR-935				-0.04	-0.06	N/A
PPP4R1L	ENST00000334187.8	protein phosphatase 4, regulatory subunit 1-like	27	1	0	0	1	0	bta-miR-935				-0.04	-0.05	N/A
RHOU	ENST00000366691.3	ras homolog family member U	3519	1	0	1	0	0	bta-miR-935				-0.04	-0.04	N/A
C12orf5	ENST00000179259.4	chromosome 12 open reading frame 5	520	1	0	1	0	1	bta-miR-935				-0.04	-0.22	N/A
CEP72	ENST00000444221.1	centrosomal protein 72kDa	230	2	1	1	0	0	bta-miR-935				-0.04	-0.45	N/A
SMC5	ENST00000361138.5	structural maintenance of chromosomes 5	108	2	0	1	1	0	bta-miR-935				-0.04	-0.06	N/A
PNPLA8	ENST00000426128.2	patatin-like phospholipase domain containing 8	60	1	0	0	1	1	bta-miR-935				-0.04	-0.05	N/A
ZNF516	ENST00000443185.2	zinc finger protein 516	311	1	0	1	0	0	bta-miR-935				-0.04	-0.04	N/A
LPGAT1	ENST00000366997.4	lysophosphatidylglycerol acyltransferase 1	135	2	0	1	1	1	bta-miR-935				-0.04	-0.05	N/A
SAMD5	ENST00000367474.1	sterile alpha motif domain containing 5	28	1	0	0	1	1	bta-miR-935				-0.04	-0.04	N/A
C10orf2	ENST00000370228.1	chromosome 10 open reading frame 2	17	1	0	1	0	0	bta-miR-935				-0.04	-0.04	N/A
HTR5A-AS1	ENST00000395731.2	HTR5A antisense RNA 1	5	1	0	0	1	0	bta-miR-935				-0.04	-0.04	N/A
ATP1B2	ENST00000250111.4	ATPase, Na+/K+ transporting, beta 2 polypeptide	34	1	1	0	0	0	bta-miR-935				-0.04	-0.29	N/A
MLLT3	ENST00000380338.4	myeloid/lymphoid or mixed-lineage leukemia (trithorax homolog, Drosophila); translocated to, 3	385	1	0	0	1	0	bta-miR-935				-0.04	-0.05	N/A
TFEC	ENST00000265440.7	transcription factor EC	5	1	0	0	1	0	bta-miR-935				-0.04	-0.04	N/A
NUP205	ENST00000285968.6	nucleoporin 205kDa	11	1	0	1	0	1	bta-miR-935				-0.04	-0.13	N/A
FBXL20	ENST00000394294.3	F-box and leucine-rich repeat protein 20	455	1	0	1	0	1	bta-miR-935				-0.04	-0.09	N/A
GPD2	ENST00000540309.1	glycerol-3-phosphate dehydrogenase 2 (mitochondrial)	196	1	0	0	1	2	bta-miR-935				-0.04	-0.05	N/A
CPSF2	ENST00000298875.4	cleavage and polyadenylation specific factor 2, 100kDa	945	1	0	1	0	0	bta-miR-935				-0.04	-0.07	N/A
UBE2QL1	ENST00000399816.3	ubiquitin-conjugating enzyme E2Q family-like 1	10	1	0	0	1	0	bta-miR-935				-0.04	-0.08	N/A
EFCAB2	ENST00000366523.1	EF-hand calcium binding domain 2	204	1	1	0	0	1	bta-miR-935				-0.04	-0.12	N/A
LENG8	ENST00000326764.5	leukocyte receptor cluster (LRC) member 8	244	1	0	1	0	0	bta-miR-935				-0.04	-0.04	N/A
CRHR1	ENST00000398285.3	corticotropin releasing hormone receptor 1	9	1	0	0	1	0	bta-miR-935				-0.04	-0.04	N/A
LY6G5B	ENST00000375864.4	lymphocyte antigen 6 complex, locus G5B	200	1	0	0	1	0	bta-miR-935				-0.04	-0.04	N/A
PPP3CB	ENST00000360663.5	protein phosphatase 3, catalytic subunit, beta isozyme	105	1	0	0	1	0	bta-miR-935				-0.04	-0.04	N/A
GREM1	ENST00000560677.1	gremlin 1, DAN family BMP antagonist	752	1	0	0	1	1	bta-miR-935				-0.04	-0.11	N/A
ZBTB41	ENST00000367405.4	zinc finger and BTB domain containing 41	33	2	0	0	2	2	bta-miR-935				-0.04	-0.04	N/A
CDC5L	ENST00000371477.3	cell division cycle 5-like	115	1	0	0	1	2	bta-miR-935				-0.04	-0.06	N/A
DMRTA1	ENST00000325870.2	DMRT-like family A1	124	1	0	1	0	1	bta-miR-935				-0.04	-0.15	N/A
GCFC2	ENST00000541687.1	GC-rich sequence DNA-binding factor 2	88	1	0	1	0	0	bta-miR-935				-0.04	-0.17	N/A
RAB3GAP2	ENST00000358951.2	RAB3 GTPase activating protein subunit 2 (non-catalytic)	461	1	0	1	0	0	bta-miR-935				-0.04	-0.07	N/A
TTC30A	ENST00000355689.5	tetratricopeptide repeat domain 30A	30	2	0	1	1	0	bta-miR-935				-0.04	-0.1	N/A
STX7	ENST00000367941.2	syntaxin 7	1395	2	1	0	1	2	bta-miR-935				-0.04	-0.4	N/A
BMP3	ENST00000282701.2	bone morphogenetic protein 3	36	3	0	0	3	2	bta-miR-935				-0.04	-0.08	N/A
IQCH	ENST00000358767.3	IQ motif containing H	46	1	0	1	0	1	bta-miR-935				-0.04	-0.17	N/A
KCNH5	ENST00000322893.7	potassium voltage-gated channel, subfamily H (eag-related), member 5	157	3	1	0	2	3	bta-miR-935				-0.04	-0.05	N/A
FRMD3	ENST00000304195.3	FERM domain containing 3	14	1	0	0	1	0	bta-miR-935				-0.04	-0.04	N/A
TCEA1	ENST00000396401.3	transcription elongation factor A (SII), 1	20	1	0	0	1	1	bta-miR-935				-0.04	-0.04	N/A
C8orf82	ENST00000313465.5	chromosome 8 open reading frame 82	94	1	0	0	1	0	bta-miR-935				-0.04	-0.04	N/A
ZNF770	ENST00000356321.4	zinc finger protein 770	52	1	0	0	1	0	bta-miR-935				-0.04	-0.04	N/A
GSTZ1	ENST00000216465.5	glutathione S-transferase zeta 1	536	1	0	0	1	0	bta-miR-935				-0.04	-0.13	N/A
MYRIP	ENST00000302541.6	myosin VIIA and Rab interacting protein	9	1	0	1	0	0	bta-miR-935				-0.04	-0.04	N/A
NIPAL1	ENST00000295461.5	NIPA-like domain containing 1	137	1	0	0	1	2	bta-miR-935				-0.04	-0.04	N/A
CLDN11	ENST00000064724.3	claudin 11	1116	1	0	0	1	0	bta-miR-935				-0.04	-0.04	N/A
NAV1	ENST00000295624.6	neuron navigator 1	702	4	0	2	2	1	bta-miR-935				-0.04	-0.06	N/A
MIEF1	ENST00000325301.2	mitochondrial elongation factor 1	2319	1	0	0	1	1	bta-miR-935				-0.04	-0.05	N/A
CNTN4	ENST00000427331.1	contactin 4	191	1	0	1	0	1	bta-miR-935				-0.04	-0.04	N/A
SGMS2	ENST00000394684.4	sphingomyelin synthase 2	111	1	0	0	1	0	bta-miR-935				-0.04	-0.04	N/A
NCAM2	ENST00000400546.1	neural cell adhesion molecule 2	64	2	1	1	0	1	bta-miR-935				-0.04	-0.1	N/A
UBN2	ENST00000473989.3	ubinuclein 2	238	4	0	0	4	1	bta-miR-935				-0.04	-0.04	N/A
KRT222	ENST00000394052.3	keratin 222	9	1	0	1	0	0	bta-miR-935				-0.04	-0.16	N/A
LCTL	ENST00000341509.5	lactase-like	26	1	0	1	0	0	bta-miR-935				-0.04	-0.2	N/A
CCDC71L	ENST00000523505.1	coiled-coil domain containing 71-like	410	1	0	0	1	1	bta-miR-935				-0.04	-0.11	N/A
ZNF782	ENST00000481138.1	zinc finger protein 782	8	1	0	0	1	0	bta-miR-935				-0.04	-0.04	N/A
NKD1	ENST00000268459.3	naked cuticle homolog 1 (Drosophila)	26	1	0	0	1	0	bta-miR-935				-0.04	-0.05	N/A
FXYD2	ENST00000528014.1	FXYD domain containing ion transport regulator 2	35	1	0	1	0	0	bta-miR-935				-0.04	-0.27	N/A
SAMD1	ENST00000533683.2	sterile alpha motif domain containing 1	12	1	0	1	0	0	bta-miR-935				-0.04	-0.2	N/A
JAKMIP2	ENST00000507386.1	janus kinase and microtubule interacting protein 2	26	2	1	0	1	1	bta-miR-935				-0.04	-0.16	N/A
SECISBP2	ENST00000375807.3	SECIS binding protein 2	211	1	0	1	0	0	bta-miR-935				-0.04	-0.16	N/A
PTPDC1	ENST00000375360.3	protein tyrosine phosphatase domain containing 1	46	1	0	0	1	0	bta-miR-935				-0.04	-0.12	N/A
ABCB7	ENST00000253577.3	ATP-binding cassette, sub-family B (MDR/TAP), member 7	77	1	0	1	0	1	bta-miR-935				-0.04	-0.15	N/A
C19orf40	ENST00000588258.1	chromosome 19 open reading frame 40	129	1	0	0	1	0	bta-miR-935				-0.04	-0.12	N/A
GLI3	ENST00000395925.3	GLI family zinc finger 3	544	1	1	0	0	1	bta-miR-935				-0.04	-0.04	N/A
CP	ENST00000264613.6	ceruloplasmin (ferroxidase)	11	1	0	0	1	0	bta-miR-935				-0.04	-0.08	N/A
CHST4	ENST00000338482.5	carbohydrate (N-acetylglucosamine 6-O) sulfotransferase 4	15	1	0	0	1	0	bta-miR-935				-0.04	-0.04	N/A
TLR2	ENST00000260010.6	toll-like receptor 2	5	1	0	0	1	0	bta-miR-935				-0.04	-0.04	N/A
NFIB	ENST00000397575.3	nuclear factor I/B	1149	1	0	0	1	2	bta-miR-935				-0.04	-0.04	N/A
CYBRD1	ENST00000375252.3	cytochrome b reductase 1	4467	1	0	1	0	0	bta-miR-935				-0.03	-0.04	N/A
TOR1AIP1	ENST00000606911.2	torsin A interacting protein 1	3069	2	0	0	2	2	bta-miR-935				-0.03	-0.05	N/A
SCYL2	ENST00000360820.2	SCY1-like 2 (S. cerevisiae)	425	1	0	1	0	0	bta-miR-935				-0.03	-0.11	N/A
SAP30L	ENST00000297109.6	SAP30-like	335	1	0	1	0	1	bta-miR-935				-0.03	-0.09	N/A
PDK1	ENST00000282077.3	pyruvate dehydrogenase kinase, isozyme 1	637	3	0	1	2	0	bta-miR-935				-0.03	-0.07	N/A
SZRD1	ENST00000401089.3	SUZ RNA binding domain containing 1	137	1	0	1	0	0	bta-miR-935				-0.03	-0.1	N/A
HAL	ENST00000538703.1	histidine ammonia-lyase	472	1	0	1	0	1	bta-miR-935				-0.03	-0.14	N/A
SPATA6	ENST00000371847.3	spermatogenesis associated 6	23	1	0	0	1	0	bta-miR-935				-0.03	-0.05	N/A
MOB1B	ENST00000309395.2	MOB kinase activator 1B	54	1	0	0	1	1	bta-miR-935				-0.03	-0.04	N/A
TBX20	ENST00000408931.3	T-box 20	0	2	0	0	2	0	bta-miR-935				-0.03	-0.03	N/A
KLK10	ENST00000309958.3	kallikrein-related peptidase 10	5	1	0	0	1	0	bta-miR-935				-0.03	-0.03	N/A
GAD2	ENST00000376261.3	glutamate decarboxylase 2 (pancreatic islets and brain, 65kDa)	5	1	0	1	0	0	bta-miR-935				-0.03	-0.03	N/A
ZNF230	ENST00000429154.2	zinc finger protein 230	236	1	0	1	0	0	bta-miR-935				-0.03	-0.11	N/A
FOXJ2	ENST00000162391.3	forkhead box J2	9	1	0	0	1	1	bta-miR-935				-0.03	-0.03	N/A
VAMP1	ENST00000361716.3	vesicle-associated membrane protein 1 (synaptobrevin 1)	8	1	0	1	0	0	bta-miR-935				-0.03	-0.03	N/A
CXorf23	ENST00000379687.3	chromosome X open reading frame 23	30	2	0	1	1	0	bta-miR-935				-0.03	-0.16	N/A
POMP	ENST00000380842.4	proteasome maturation protein	1065	1	0	0	1	0	bta-miR-935				-0.03	-0.14	N/A
RNASEH2C	ENST00000308418.4	ribonuclease H2, subunit C	1330	1	0	1	0	0	bta-miR-935				-0.03	-0.09	N/A
CLIC4	ENST00000374379.4	chloride intracellular channel 4	226	1	0	0	1	0	bta-miR-935				-0.03	-0.04	N/A
MTA3	ENST00000405592.1	metastasis associated 1 family, member 3	194	1	0	0	1	0	bta-miR-935				-0.03	-0.04	N/A
CHDH	ENST00000315251.6	choline dehydrogenase	249	1	0	0	1	0	bta-miR-935				-0.03	-0.04	N/A
GOPC	ENST00000368498.2	golgi-associated PDZ and coiled-coil motif containing	451	1	0	0	1	3	bta-miR-935				-0.03	-0.04	N/A
MKLN1	ENST00000352689.6	muskelin 1, intracellular mediator containing kelch motifs	477	3	0	2	1	1	bta-miR-935				-0.03	-0.05	N/A
C15orf41	ENST00000567389.1	chromosome 15 open reading frame 41	48	1	0	0	1	1	bta-miR-935				-0.03	-0.05	N/A
BTBD1	ENST00000379403.2	BTB (POZ) domain containing 1	84	1	1	0	0	2	bta-miR-935				-0.03	-0.39	N/A
ATP2A2	ENST00000395494.2	ATPase, Ca++ transporting, cardiac muscle, slow twitch 2	2042	1	1	0	0	1	bta-miR-935				-0.03	-0.04	N/A
FAM46C	ENST00000369448.3	family with sequence similarity 46, member C	74	1	1	0	0	0	bta-miR-935				-0.03	-0.12	N/A
RALGAPA2	ENST00000202677.7	Ral GTPase activating protein, alpha subunit 2 (catalytic)	24	1	0	1	0	0	bta-miR-935				-0.03	-0.04	N/A
CMTM4	ENST00000394106.2	CKLF-like MARVEL transmembrane domain containing 4	22	2	1	1	0	1	bta-miR-935				-0.03	-0.11	N/A
SART3	ENST00000228284.3	squamous cell carcinoma antigen recognized by T cells 3	469	1	0	0	1	1	bta-miR-935				-0.03	-0.05	N/A
HIST1H2AH	ENST00000377459.1	histone cluster 1, H2ah	22	1	0	0	1	0	bta-miR-935				-0.03	-0.08	N/A
WDFY3	ENST00000322366.6	WD repeat and FYVE domain containing 3	596	2	0	1	1	1	bta-miR-935				-0.03	-0.04	N/A
ASB8	ENST00000317697.3	ankyrin repeat and SOCS box containing 8	70	1	0	0	1	0	bta-miR-935				-0.03	-0.07	N/A
TSPYL4	ENST00000420283.1	TSPY-like 4	5	1	0	1	0	1	bta-miR-935				-0.03	-0.03	N/A
RASEF	ENST00000376447.3	RAS and EF-hand domain containing	298	1	1	0	0	1	bta-miR-935				-0.03	-0.03	N/A
ALDH5A1	ENST00000357578.3	aldehyde dehydrogenase 5 family, member A1	325	1	0	0	1	2	bta-miR-935				-0.03	-0.06	N/A
ANKRD17	ENST00000358602.4	ankyrin repeat domain 17	1334	1	0	0	1	0	bta-miR-935				-0.03	-0.03	N/A
WFIKKN2	ENST00000311378.4	WAP, follistatin/kazal, immunoglobulin, kunitz and netrin domain containing 2	10	1	0	0	1	0	bta-miR-935				-0.03	-0.03	N/A
ZNF280B	ENST00000360412.2	zinc finger protein 280B	7	1	0	0	1	0	bta-miR-935				-0.03	-0.03	N/A
RFTN2	ENST00000295049.4	raftlin family member 2	21	1	1	0	0	0	bta-miR-935				-0.03	-0.14	N/A
AFF2	ENST00000370460.2	AF4/FMR2 family, member 2	8	2	0	2	0	3	bta-miR-935				-0.03	-0.05	N/A
STAT5A	ENST00000345506.4	signal transducer and activator of transcription 5A	221	1	0	0	1	0	bta-miR-935				-0.03	-0.03	N/A
GGPS1	ENST00000282841.5	geranylgeranyl diphosphate synthase 1	184	1	0	0	1	1	bta-miR-935				-0.03	-0.09	N/A
USP47	ENST00000339865.5	ubiquitin specific peptidase 47	665	2	0	1	1	1	bta-miR-935				-0.03	-0.07	N/A
WDR12	ENST00000261015.4	WD repeat domain 12	444	1	0	0	1	0	bta-miR-935				-0.03	-0.08	N/A
CAV2	ENST00000222693.4	caveolin 2	1191	1	0	0	1	0	bta-miR-935				-0.03	-0.04	N/A
GALNT5	ENST00000259056.4	UDP-N-acetyl-alpha-D-galactosamine:polypeptide N-acetylgalactosaminyltransferase 5 (GalNAc-T5)	462	1	1	0	0	0	bta-miR-935				-0.03	-0.15	N/A
FAM49B	ENST00000519824.2	family with sequence similarity 49, member B	52	1	0	1	0	1	bta-miR-935				-0.03	-0.08	N/A
SLC16A5	ENST00000580123.1	solute carrier family 16 (monocarboxylate transporter), member 5	26	1	0	0	1	0	bta-miR-935				-0.03	-0.04	N/A
N4BP2	ENST00000261435.6	NEDD4 binding protein 2	16	1	1	0	0	1	bta-miR-935				-0.03	-0.03	N/A
CMKLR1	ENST00000312143.7	chemokine-like receptor 1	5	1	0	1	0	0	bta-miR-935				-0.03	-0.03	N/A
SUCNR1	ENST00000362032.5	succinate receptor 1	5	1	0	0	1	4	bta-miR-935				-0.03	-0.03	N/A
HEPHL1	ENST00000315765.9	hephaestin-like 1	5	1	0	0	1	1	bta-miR-935				-0.03	-0.03	N/A
SLC25A36	ENST00000446041.2	solute carrier family 25 (pyrimidine nucleotide carrier ), member 36	264	1	0	1	0	0	bta-miR-935				-0.03	-0.08	N/A
TOR1B	ENST00000259339.2	torsin family 1, member B (torsin B)	222	1	0	0	1	0	bta-miR-935				-0.03	-0.03	N/A
CNIH4	ENST00000465271.1	cornichon family AMPA receptor auxiliary protein 4	1348	1	0	0	1	2	bta-miR-935				-0.03	-0.09	N/A
KCNS3	ENST00000304101.4	potassium voltage-gated channel, delayed-rectifier, subfamily S, member 3	344	1	0	0	1	0	bta-miR-935				-0.03	-0.03	N/A
HSPA4	ENST00000304858.2	heat shock 70kDa protein 4	1869	2	0	0	2	0	bta-miR-935				-0.03	-0.04	N/A
AMER2	ENST00000357816.2	APC membrane recruitment protein 2	7	2	0	1	1	0	bta-miR-935				-0.03	-0.04	N/A
PANK3	ENST00000239231.6	pantothenate kinase 3	522	3	0	1	2	1	bta-miR-935				-0.03	-0.09	N/A
EPGN	ENST00000413830.1	epithelial mitogen	26	1	0	0	1	0	bta-miR-935				-0.03	-0.07	N/A
TAPT1	ENST00000405303.2	transmembrane anterior posterior transformation 1	105	1	0	0	1	2	bta-miR-935				-0.03	-0.05	N/A
HSDL1	ENST00000219439.4	hydroxysteroid dehydrogenase like 1	699	1	0	0	1	0	bta-miR-935				-0.03	-0.03	N/A
RP11-315D16.2	ENST00000562767.1	Uncharacterized protein	304	3	0	1	2	0	bta-miR-935				-0.03	-0.34	N/A
KHDRBS2	ENST00000281156.4	KH domain containing, RNA binding, signal transduction associated 2	5	1	0	0	1	1	bta-miR-935				-0.03	-0.03	N/A
EPB42	ENST00000300215.3	erythrocyte membrane protein band 4.2	5	1	0	0	1	0	bta-miR-935				-0.03	-0.03	N/A
PROX2	ENST00000556084.2	prospero homeobox 2	5	1	0	0	1	0	bta-miR-935				-0.03	-0.03	N/A
MYO5A	ENST00000399231.3	myosin VA (heavy chain 12, myoxin)	573	1	0	1	0	4	bta-miR-935				-0.03	-0.05	N/A
ACSBG1	ENST00000258873.4	acyl-CoA synthetase bubblegum family member 1	5	2	0	0	2	1	bta-miR-935				-0.03	-0.03	N/A
IGF2BP1	ENST00000290341.3	insulin-like growth factor 2 mRNA binding protein 1	460	3	0	2	1	1	bta-miR-935				-0.03	-0.05	N/A
EP400	ENST00000333577.4	E1A binding protein p400	1798	1	1	0	0	0	bta-miR-935				-0.03	-0.03	N/A
IGF2BP3	ENST00000258729.3	insulin-like growth factor 2 mRNA binding protein 3	30	1	0	0	1	0	bta-miR-935				-0.03	-0.03	N/A
OXTR	ENST00000316793.3	oxytocin receptor	24	2	0	0	2	1	bta-miR-935				-0.03	-0.04	N/A
SLC44A2	ENST00000586078.1	solute carrier family 44 (choline transporter), member 2	720	1	0	1	0	0	bta-miR-935				-0.03	-0.07	N/A
KCTD16	ENST00000507359.3	potassium channel tetramerization domain containing 16	36	4	0	3	1	4	bta-miR-935				-0.03	-0.13	N/A
SLC24A2	ENST00000341998.2	solute carrier family 24 (sodium/potassium/calcium exchanger), member 2	5	2	0	1	1	1	bta-miR-935				-0.03	-0.03	N/A
INF2	ENST00000392634.4	inverted formin, FH2 and WH2 domain containing	484	1	0	0	1	0	bta-miR-935				-0.03	-0.03	N/A
TNR	ENST00000367674.2	tenascin R	5	1	1	0	0	2	bta-miR-935				-0.03	-0.03	N/A
CTNNA3	ENST00000433211.2	catenin (cadherin-associated protein), alpha 3	5	3	0	0	3	2	bta-miR-935				-0.03	-0.03	N/A
PHLPP2	ENST00000568954.1	PH domain and leucine rich repeat protein phosphatase 2	172	3	0	0	3	0	bta-miR-935				-0.03	-0.03	N/A
ADAM19	ENST00000257527.4	ADAM metallopeptidase domain 19	981	2	0	1	1	0	bta-miR-935				-0.03	-0.03	N/A
ASXL3	ENST00000269197.5	additional sex combs like 3 (Drosophila)	65	1	1	0	0	0	bta-miR-935				-0.03	-0.03	N/A
THSD4	ENST00000355327.3	thrombospondin, type I, domain containing 4	69	1	1	0	0	1	bta-miR-935				-0.03	-0.03	N/A
RAPGEF6	ENST00000509018.1	Rap guanine nucleotide exchange factor (GEF) 6	38	1	0	0	1	1	bta-miR-935				-0.03	-0.03	N/A
TENM1	ENST00000371130.3	teneurin transmembrane protein 1	5	1	1	0	0	0	bta-miR-935				-0.03	-0.03	N/A
CSMD2	ENST00000373381.4	CUB and Sushi multiple domains 2	5	1	1	0	0	0	bta-miR-935				-0.03	-0.03	N/A
PLEKHM3	ENST00000427836.2	pleckstrin homology domain containing, family M, member 3	11	1	1	0	0	1	bta-miR-935				-0.03	-0.05	N/A
LMBRD2	ENST00000296603.4	LMBR1 domain containing 2	211	2	0	1	1	0	bta-miR-935				-0.03	-0.03	N/A
NREP	ENST00000379671.3	neuronal regeneration related protein	409	1	0	1	0	1	bta-miR-935				-0.03	-0.14	N/A
CCDC47	ENST00000225726.5	coiled-coil domain containing 47	1484	1	0	1	0	0	bta-miR-935				-0.03	-0.12	N/A
QSER1	ENST00000399302.2	glutamine and serine rich 1	34	1	0	0	1	1	bta-miR-935				-0.03	-0.03	N/A
STON1	ENST00000309835.3	stonin 1	254	1	1	0	0	0	bta-miR-935				-0.03	-0.03	N/A
ERN1	ENST00000433197.3	endoplasmic reticulum to nucleus signaling 1	182	2	0	1	1	0	bta-miR-935				-0.03	-0.03	N/A
MOCOS	ENST00000261326.5	molybdenum cofactor sulfurase	627	1	0	0	1	0	bta-miR-935				-0.03	-0.03	N/A
SHH	ENST00000297261.2	sonic hedgehog	32	1	0	0	1	1	bta-miR-935				-0.03	-0.08	N/A
TBC1D25	ENST00000376771.4	TBC1 domain family, member 25	24	1	0	1	0	0	bta-miR-935				-0.03	-0.07	N/A
ACTR3	ENST00000263238.2	ARP3 actin-related protein 3 homolog (yeast)	816	2	0	0	2	3	bta-miR-935				-0.03	-0.03	N/A
RORB	ENST00000376896.3	RAR-related orphan receptor B	5	1	0	0	1	1	bta-miR-935				-0.03	-0.03	N/A
SLC30A7	ENST00000370112.4	solute carrier family 30 (zinc transporter), member 7	204	2	1	0	1	3	bta-miR-935				-0.03	-0.06	N/A
TAOK1	ENST00000261716.3	TAO kinase 1	164	2	0	1	1	3	bta-miR-935				-0.03	-0.04	N/A
PPP2R2D	ENST00000422256.2	protein phosphatase 2, regulatory subunit B, delta	169	1	0	0	1	0	bta-miR-935				-0.03	-0.05	N/A
GABRB2	ENST00000393959.1	gamma-aminobutyric acid (GABA) A receptor, beta 2	5	1	0	1	0	0	bta-miR-935				-0.03	-0.03	N/A
COG1	ENST00000299886.4	component of oligomeric golgi complex 1	111	2	0	1	1	0	bta-miR-935				-0.03	-0.09	N/A
PNP	ENST00000361505.5	purine nucleoside phosphorylase	50	2	1	0	1	1	bta-miR-935				-0.03	-0.13	N/A
SENP1	ENST00000004980.5	SUMO1/sentrin specific peptidase 1	361	2	0	1	1	0	bta-miR-935				-0.03	-0.14	N/A
SLC7A1	ENST00000380752.5	solute carrier family 7 (cationic amino acid transporter, y+ system), member 1	338	1	0	1	0	1	bta-miR-935				-0.03	-0.03	N/A
TRIM36	ENST00000282369.3	tripartite motif containing 36	85	2	0	1	1	0	bta-miR-935				-0.03	-0.2	N/A
ELF2	ENST00000394235.2	E74-like factor 2 (ets domain transcription factor)	26	1	0	0	1	1	bta-miR-935				-0.03	-0.09	N/A
CRTC1	ENST00000338797.6	CREB regulated transcription coactivator 1	322	1	1	0	0	1	bta-miR-935				-0.03	-0.03	N/A
ANTXR1	ENST00000409829.3	anthrax toxin receptor 1	571	2	1	0	1	0	bta-miR-935				-0.03	-0.2	N/A
ZBTB33	ENST00000326624.2	zinc finger and BTB domain containing 33	65	1	1	0	0	2	bta-miR-935				-0.03	-0.03	N/A
TRIM45	ENST00000256649.4	tripartite motif containing 45	99	1	0	1	0	0	bta-miR-935				-0.03	-0.21	N/A
CCNE2	ENST00000520509.1	cyclin E2	76	1	0	0	1	2	bta-miR-935				-0.03	-0.12	N/A
CYLD	ENST00000540145.1	cylindromatosis (turban tumor syndrome)	696	1	0	1	0	1	bta-miR-935				-0.03	-0.09	N/A
PREX2	ENST00000288368.4	phosphatidylinositol-3,4,5-trisphosphate-dependent Rac exchange factor 2	11	1	0	1	0	1	bta-miR-935				-0.03	-0.03	N/A
APOLD1	ENST00000356591.4	apolipoprotein L domain containing 1	27	1	0	1	0	2	bta-miR-935				-0.03	-0.03	N/A
SUN2	ENST00000405510.1	Sad1 and UNC84 domain containing 2	501	1	0	0	1	0	bta-miR-935				-0.03	-0.03	N/A
TSN	ENST00000536142.1	translin	886	1	0	0	1	0	bta-miR-935				-0.03	-0.11	N/A
ZDHHC9	ENST00000357166.6	zinc finger, DHHC-type containing 9	1203	1	0	1	0	0	bta-miR-935				-0.03	-0.03	N/A
KIAA1958	ENST00000337530.6	KIAA1958	117	5	0	1	4	1	bta-miR-935				-0.03	-0.06	N/A
NHLRC1	ENST00000340650.3	NHL repeat containing 1	29	1	0	1	0	0	bta-miR-935				-0.03	-0.17	N/A
TTLL7	ENST00000260505.8	tubulin tyrosine ligase-like family, member 7	93	1	1	0	0	1	bta-miR-935				-0.03	-0.03	N/A
CTDSP2	ENST00000398073.2	CTD (carboxy-terminal domain, RNA polymerase II, polypeptide A) small phosphatase 2	991	1	0	0	1	2	bta-miR-935				-0.03	-0.03	N/A
SPTLC2	ENST00000216484.2	serine palmitoyltransferase, long chain base subunit 2	95	1	1	0	0	1	bta-miR-935				-0.03	-0.09	N/A
RFX4	ENST00000229387.5	regulatory factor X, 4 (influences HLA class II expression)	5	1	0	0	1	0	bta-miR-935				-0.03	-0.03	N/A
SHISA2	ENST00000319420.3	shisa family member 2	30	1	0	0	1	0	bta-miR-935				-0.03	-0.03	N/A
SLC6A15	ENST00000309283.7	solute carrier family 6 (neutral amino acid transporter), member 15	508	1	0	0	1	0	bta-miR-935				-0.03	-0.03	N/A
SPCS3	ENST00000503362.1	signal peptidase complex subunit 3 homolog (S. cerevisiae)	1645	1	0	1	0	0	bta-miR-935				-0.03	-0.1	N/A
FER	ENST00000281092.4	fer (fps/fes related) tyrosine kinase	665	1	0	1	0	2	bta-miR-935				-0.03	-0.03	N/A
GRIP1	ENST00000398016.3	glutamate receptor interacting protein 1	28	1	0	0	1	1	bta-miR-935				-0.03	-0.03	N/A
TARS2	ENST00000369064.3	threonyl-tRNA synthetase 2, mitochondrial (putative)	10	1	0	0	1	0	bta-miR-935				-0.03	-0.03	N/A
HS3ST4	ENST00000331351.5	heparan sulfate (glucosamine) 3-O-sulfotransferase 4	5	1	0	0	1	0	bta-miR-935				-0.03	-0.03	N/A
RNF180	ENST00000389100.4	ring finger protein 180	18	1	0	0	1	0	bta-miR-935				-0.03	-0.06	N/A
PTRH2	ENST00000393038.2	peptidyl-tRNA hydrolase 2	386	1	1	0	0	2	bta-miR-935				-0.03	-0.19	N/A
RRAS2	ENST00000537760.1	related RAS viral (r-ras) oncogene homolog 2	57	3	0	1	2	0	bta-miR-935				-0.03	-0.33	N/A
TM9SF3	ENST00000371142.4	transmembrane 9 superfamily member 3	1030	2	0	0	2	0	bta-miR-935				-0.03	-0.04	N/A
ZBTB21	ENST00000398505.3	zinc finger and BTB domain containing 21	802	1	1	0	0	1	bta-miR-935				-0.03	-0.04	N/A
ZNF436	ENST00000314011.4	zinc finger protein 436	73	1	0	0	1	2	bta-miR-935				-0.03	-0.05	N/A
OXCT1	ENST00000196371.5	3-oxoacid CoA transferase 1	1783	1	0	0	1	0	bta-miR-935				-0.03	-0.03	N/A
TMEM39A	ENST00000319172.5	transmembrane protein 39A	1088	2	0	2	0	0	bta-miR-935				-0.03	-0.09	N/A
FAM105B	ENST00000284274.4	family with sequence similarity 105, member B	247	2	1	0	1	0	bta-miR-935				-0.03	-0.16	N/A
FAM8A1	ENST00000259963.3	family with sequence similarity 8, member A1	1064	1	0	0	1	0	bta-miR-935				-0.03	-0.03	N/A
TMTC1	ENST00000256062.5	transmembrane and tetratricopeptide repeat containing 1	379	2	0	1	1	1	bta-miR-935				-0.03	-0.03	N/A
NSUN4	ENST00000474844.1	NOP2/Sun domain family, member 4	422	2	2	0	0	0	bta-miR-935				-0.03	-0.56	N/A
UBASH3B	ENST00000284273.5	ubiquitin associated and SH3 domain containing B	281	1	0	1	0	0	bta-miR-935				-0.03	-0.03	N/A
RIC8A	ENST00000526104.1	RIC8 guanine nucleotide exchange factor A	521	1	0	0	1	0	bta-miR-935				-0.03	-0.04	N/A
SLC44A1	ENST00000374720.3	solute carrier family 44 (choline transporter), member 1	407	1	0	0	1	2	bta-miR-935				-0.03	-0.03	N/A
CLDN2	ENST00000336803.1	claudin 2	19	1	0	0	1	0	bta-miR-935				-0.03	-0.03	N/A
CCBL2	ENST00000370485.2	cysteine conjugate-beta lyase 2	409	1	0	1	0	0	bta-miR-935				-0.03	-0.03	N/A
SRR	ENST00000344595.5	serine racemase	95	1	0	0	1	0	bta-miR-935				-0.03	-0.03	N/A
STK38L	ENST00000389032.3	serine/threonine kinase 38 like	705	1	0	0	1	2	bta-miR-935				-0.03	-0.03	N/A
PIGM	ENST00000368090.2	phosphatidylinositol glycan anchor biosynthesis, class M	179	2	0	0	2	2	bta-miR-935				-0.03	-0.04	N/A
BZW1	ENST00000409600.1	basic leucine zipper and W2 domains 1	470	1	0	1	0	3	bta-miR-935				-0.03	-0.07	N/A
ZNF583	ENST00000333201.9	zinc finger protein 583	24	1	0	0	1	1	bta-miR-935				-0.03	-0.06	N/A
SLC35A3	ENST00000465289.1	solute carrier family 35 (UDP-N-acetylglucosamine (UDP-GlcNAc) transporter), member A3	191	1	0	0	1	0	bta-miR-935				-0.03	-0.05	N/A
FGF11	ENST00000293829.4	fibroblast growth factor 11	10	1	0	0	1	0	bta-miR-935				-0.03	-0.05	N/A
TYRO3	ENST00000263798.3	TYRO3 protein tyrosine kinase	70	1	0	1	0	2	bta-miR-935				-0.03	-0.04	N/A
AFF4	ENST00000265343.5	AF4/FMR2 family, member 4	2755	2	0	0	2	0	bta-miR-935				-0.03	-0.03	N/A
MPLKIP	ENST00000306984.6	M-phase specific PLK1 interacting protein	32	1	0	0	1	0	bta-miR-935				-0.03	-0.05	N/A
SEPSECS	ENST00000302922.3	Sep (O-phosphoserine) tRNA:Sec (selenocysteine) tRNA synthase	279	2	0	0	2	1	bta-miR-935				-0.03	-0.03	N/A
ROBO2	ENST00000461745.1	roundabout, axon guidance receptor, homolog 2 (Drosophila)	22	1	0	1	0	2	bta-miR-935				-0.03	-0.1	N/A
RBPJ	ENST00000504907.1	recombination signal binding protein for immunoglobulin kappa J region	70	1	0	0	1	3	bta-miR-935				-0.03	-0.04	N/A
ENY2	ENST00000520147.1	enhancer of yellow 2 homolog (Drosophila)	1814	1	0	1	0	0	bta-miR-935				-0.03	-0.16	N/A
BCL2	ENST00000398117.1	B-cell CLL/lymphoma 2	55	1	0	0	1	1	bta-miR-935				-0.03	-0.03	N/A
FUBP1	ENST00000370767.1	far upstream element (FUSE) binding protein 1	2021	1	1	0	0	4	bta-miR-935				-0.03	-0.07	N/A
EPM2A	ENST00000367519.3	epilepsy, progressive myoclonus type 2A, Lafora disease (laforin)	197	1	0	1	0	0	bta-miR-935				-0.03	-0.03	N/A
MASP1	ENST00000296280.6	mannan-binding lectin serine peptidase 1 (C4/C2 activating component of Ra-reactive factor)	838	1	0	0	1	0	bta-miR-935				-0.03	-0.03	N/A
SLC39A1	ENST00000356205.4	solute carrier family 39 (zinc transporter), member 1	1193	1	0	0	1	0	bta-miR-935				-0.03	-0.03	N/A
RAPGEF5	ENST00000401957.2	Rap guanine nucleotide exchange factor (GEF) 5	32	1	0	1	0	0	bta-miR-935				-0.03	-0.03	N/A
GPR15	ENST00000284311.3	G protein-coupled receptor 15	0	1	0	1	0	0	bta-miR-935				-0.03	-0.03	N/A
HHIPL1	ENST00000330710.5	HHIP-like 1	29	2	1	1	0	0	bta-miR-935				-0.02	-0.09	N/A
FBLN7	ENST00000331203.2	fibulin 7	44	1	0	0	1	0	bta-miR-935				-0.02	-0.06	N/A
HEG1	ENST00000311127.4	heart development protein with EGF-like domains 1	380	1	0	1	0	2	bta-miR-935				-0.02	-0.03	N/A
LIFR	ENST00000263409.4	leukemia inhibitory factor receptor alpha	44	2	1	0	1	4	bta-miR-935				-0.02	-0.12	N/A
REST	ENST00000309042.7	RE1-silencing transcription factor	31	1	0	0	1	0	bta-miR-935				-0.02	-0.03	N/A
TRPM3	ENST00000377110.3	transient receptor potential cation channel, subfamily M, member 3	11	2	0	1	1	2	bta-miR-935				-0.02	-0.03	N/A
MID2	ENST00000262843.6	midline 2	194	1	0	1	0	1	bta-miR-935				-0.02	-0.03	N/A
EXO1	ENST00000518483.1	exonuclease 1	1028	1	0	1	0	0	bta-miR-935				-0.02	-0.29	N/A
MYOZ3	ENST00000297130.4	myozenin 3	8	1	0	0	1	0	bta-miR-935				-0.02	-0.07	N/A
TLK1	ENST00000431350.2	tousled-like kinase 1	200	1	0	1	0	1	bta-miR-935				-0.02	-0.14	N/A
STAM2	ENST00000263904.4	signal transducing adaptor molecule (SH3 domain and ITAM motif) 2	296	1	0	1	0	0	bta-miR-935				-0.02	-0.15	N/A
GATAD2A	ENST00000360315.3	GATA zinc finger domain containing 2A	986	1	0	1	0	0	bta-miR-935				-0.02	-0.05	N/A
THAP2	ENST00000308086.2	THAP domain containing, apoptosis associated protein 2	109	2	0	0	2	1	bta-miR-935				-0.02	-0.12	N/A
STK10	ENST00000176763.5	serine/threonine kinase 10	655	1	0	1	0	1	bta-miR-935				-0.02	-0.03	N/A
DPP4	ENST00000360534.3	dipeptidyl-peptidase 4	49	1	0	0	1	0	bta-miR-935				-0.02	-0.02	N/A
RAD21	ENST00000297338.2	RAD21 homolog (S. pombe)	5	1	0	0	1	1	bta-miR-935				-0.02	-0.02	N/A
GPLD1	ENST00000230036.1	glycosylphosphatidylinositol specific phospholipase D1	51	1	0	0	1	2	bta-miR-935				-0.02	-0.04	N/A
UBE2D4	ENST00000222402.3	ubiquitin-conjugating enzyme E2D 4 (putative)	20	2	0	1	1	2	bta-miR-935				-0.02	-0.07	N/A
GPR61	ENST00000527748.1	G protein-coupled receptor 61	5	1	0	1	0	1	bta-miR-935				-0.02	-0.02	N/A
TTC33	ENST00000337702.4	tetratricopeptide repeat domain 33	676	2	0	1	1	0	bta-miR-935				-0.02	-0.13	N/A
SP4	ENST00000222584.3	Sp4 transcription factor	131	2	0	0	2	1	bta-miR-935				-0.02	-0.02	N/A
SF3A1	ENST00000215793.8	splicing factor 3a, subunit 1, 120kDa	1091	1	0	0	1	0	bta-miR-935				-0.02	-0.03	N/A
SLC38A2	ENST00000256689.5	solute carrier family 38, member 2	696	1	0	0	1	1	bta-miR-935				-0.02	-0.1	N/A
MYD88	ENST00000495303.1	myeloid differentiation primary response 88	319	1	0	1	0	0	bta-miR-935				-0.02	-0.02	N/A
TFAM	ENST00000487519.1	transcription factor A, mitochondrial	1323	1	0	1	0	1	bta-miR-935				-0.02	-0.12	N/A
PDGFD	ENST00000393158.2	platelet derived growth factor D	52	1	0	1	0	2	bta-miR-935				-0.02	-0.07	N/A
MFHAS1	ENST00000276282.6	malignant fibrous histiocytoma amplified sequence 1	130	1	0	0	1	2	bta-miR-935				-0.02	-0.03	N/A
IVNS1ABP	ENST00000367498.3	influenza virus NS1A binding protein	2215	1	0	1	0	0	bta-miR-935				-0.02	-0.12	N/A
TAS2R5	ENST00000247883.4	taste receptor, type 2, member 5	16	1	0	0	1	0	bta-miR-935				-0.02	-0.03	N/A
GABRA2	ENST00000507460.1	gamma-aminobutyric acid (GABA) A receptor, alpha 2	10	1	0	0	1	2	bta-miR-935				-0.02	-0.04	N/A
FAM172A	ENST00000395965.3	family with sequence similarity 172, member A	257	1	0	1	0	2	bta-miR-935				-0.02	-0.04	N/A
ESRP2	ENST00000565858.1	epithelial splicing regulatory protein 2	320	1	1	0	0	0	bta-miR-935				-0.02	-0.19	N/A
DNAJB14	ENST00000442697.2	DnaJ (Hsp40) homolog, subfamily B, member 14	10	1	0	0	1	0	bta-miR-935				-0.02	-0.05	N/A
FAM3C	ENST00000359943.3	family with sequence similarity 3, member C	15	1	0	0	1	0	bta-miR-935				-0.02	-0.02	N/A
KRT85	ENST00000257901.3	keratin 85	5	1	0	0	1	0	bta-miR-935				-0.02	-0.02	N/A
SPTLC1	ENST00000262554.2	serine palmitoyltransferase, long chain base subunit 1	2578	1	0	0	1	0	bta-miR-935				-0.02	-0.02	N/A
GADL1	ENST00000282538.5	glutamate decarboxylase-like 1	5	1	0	0	1	0	bta-miR-935				-0.02	-0.02	N/A
PCSK5	ENST00000376752.4	proprotein convertase subtilisin/kexin type 5	68	1	0	0	1	1	bta-miR-935				-0.02	-0.02	N/A
TWIST1	ENST00000242261.5	twist basic helix-loop-helix transcription factor 1	190	1	0	0	1	1	bta-miR-935				-0.02	-0.07	N/A
PPARGC1A	ENST00000264867.2	peroxisome proliferator-activated receptor gamma, coactivator 1 alpha	19	1	1	0	0	0	bta-miR-935				-0.02	-0.05	N/A
OSMR	ENST00000274276.3	oncostatin M receptor	2781	1	0	0	1	1	bta-miR-935				-0.02	-0.02	N/A
CENPA	ENST00000335756.4	centromere protein A	360	1	1	0	0	0	bta-miR-935				-0.02	-0.41	N/A
CEP57L1	ENST00000368968.2	centrosomal protein 57kDa-like 1	90	1	0	0	1	3	bta-miR-935				-0.02	-0.07	N/A
NAPEPLD	ENST00000417955.1	N-acyl phosphatidylethanolamine phospholipase D	13	1	0	0	1	2	bta-miR-935				-0.02	-0.04	N/A
SV2B	ENST00000394232.1	synaptic vesicle glycoprotein 2B	7	1	1	0	0	0	bta-miR-935				-0.02	-0.03	N/A
MTMR8	ENST00000374852.3	myotubularin related protein 8	5	2	2	0	0	1	bta-miR-935				-0.02	-0.23	N/A
CCDC58	ENST00000291458.5	coiled-coil domain containing 58	9	1	0	1	0	0	bta-miR-935				-0.02	-0.14	N/A
PRDM1	ENST00000369089.3	PR domain containing 1, with ZNF domain	48	1	0	0	1	0	bta-miR-935				-0.02	-0.03	N/A
ZBTB44	ENST00000525842.1	zinc finger and BTB domain containing 44	236	1	0	0	1	0	bta-miR-935				-0.02	-0.1	N/A
LONRF3	ENST00000304778.7	LON peptidase N-terminal domain and ring finger 3	36	1	0	1	0	0	bta-miR-935				-0.02	-0.05	N/A
NDST3	ENST00000296499.5	N-deacetylase/N-sulfotransferase (heparan glucosaminyl) 3	5	1	0	0	1	0	bta-miR-935				-0.02	-0.02	N/A
GCC2	ENST00000309863.6	GRIP and coiled-coil domain containing 2	5	1	0	0	1	0	bta-miR-935				-0.02	-0.02	N/A
CALR	ENST00000316448.5	calreticulin	17017	1	0	1	0	1	bta-miR-935				-0.02	-0.21	N/A
NRK	ENST00000243300.9	Nik related kinase	5	1	0	0	1	0	bta-miR-935				-0.02	-0.02	N/A
MXD1	ENST00000264444.2	MAX dimerization protein 1	183	1	0	0	1	2	bta-miR-935				-0.02	-0.02	N/A
VWDE	ENST00000275358.3	von Willebrand factor D and EGF domains	9	1	0	0	1	0	bta-miR-935				-0.02	-0.05	N/A
RS1	ENST00000379984.3	retinoschisin 1	5	1	0	0	1	1	bta-miR-935				-0.02	-0.02	N/A
USP25	ENST00000285681.2	ubiquitin specific peptidase 25	2012	1	0	0	1	1	bta-miR-935				-0.02	-0.03	N/A
DENND3	ENST00000519811.1	DENN/MADD domain containing 3	926	1	0	0	1	0	bta-miR-935				-0.02	-0.02	N/A
LDLRAP1	ENST00000374338.4	low density lipoprotein receptor adaptor protein 1	111	1	0	1	0	0	bta-miR-935				-0.02	-0.02	N/A
PSMA5	ENST00000271308.4	proteasome (prosome, macropain) subunit, alpha type, 5	60	2	0	0	2	0	bta-miR-935				-0.02	-0.09	N/A
FGD4	ENST00000427716.2	FYVE, RhoGEF and PH domain containing 4	38	1	0	0	1	2	bta-miR-935				-0.02	-0.03	N/A
FAM169A	ENST00000380515.3	family with sequence similarity 169, member A	90	2	0	0	2	0	bta-miR-935				-0.02	-0.03	N/A
LIPG	ENST00000261292.4	lipase, endothelial	40	1	0	1	0	1	bta-miR-935				-0.02	-0.04	N/A
MCTP2	ENST00000357742.4	multiple C2 domains, transmembrane 2	59	1	0	1	0	0	bta-miR-935				-0.02	-0.05	N/A
ANKRD40	ENST00000285243.6	ankyrin repeat domain 40	409	1	0	0	1	1	bta-miR-935				-0.02	-0.12	N/A
GIT1	ENST00000579937.1	G protein-coupled receptor kinase interacting ArfGAP 1	18	1	1	0	0	0	bta-miR-935				-0.02	-0.03	N/A
EXOSC2	ENST00000372358.5	exosome component 2	852	1	0	0	1	0	bta-miR-935				-0.02	-0.06	N/A
ALKBH1	ENST00000216489.3	alkB, alkylation repair homolog 1 (E. coli)	223	1	0	1	0	1	bta-miR-935				-0.02	-0.22	N/A
SYNC	ENST00000409190.3	syncoilin, intermediate filament protein	353	1	0	0	1	3	bta-miR-935				-0.02	-0.04	N/A
SLC12A6	ENST00000397707.2	solute carrier family 12 (potassium/chloride transporter), member 6	17	2	0	2	0	0	bta-miR-935				-0.02	-0.04	N/A
DMD	ENST00000378677.2	dystrophin	211	1	1	0	0	2	bta-miR-935				-0.02	-0.14	N/A
GAREM	ENST00000399218.4	GRB2 associated, regulator of MAPK1	536	1	1	0	0	0	bta-miR-935				-0.02	-0.03	N/A
ADAM17	ENST00000310823.3	ADAM metallopeptidase domain 17	96	1	0	0	1	0	bta-miR-935				-0.02	-0.04	N/A
UBE3A	ENST00000232165.3	ubiquitin protein ligase E3A	529	2	0	0	2	2	bta-miR-935				-0.02	-0.07	N/A
VAPA	ENST00000400000.2	VAMP (vesicle-associated membrane protein)-associated protein A, 33kDa	2926	2	0	1	1	2	bta-miR-935				-0.02	-0.18	N/A
MRAS	ENST00000289104.4	muscle RAS oncogene homolog	181	2	0	0	2	1	bta-miR-935				-0.02	-0.09	N/A
FSBP	ENST00000481490.2	fibrinogen silencer binding protein	36	1	0	0	1	0	bta-miR-935				-0.02	-0.03	N/A
APLF	ENST00000303795.4	aprataxin and PNKP like factor	57	1	0	1	0	0	bta-miR-935				-0.02	-0.09	N/A
TNRC6C	ENST00000335749.4	trinucleotide repeat containing 6C	248	1	0	1	0	0	bta-miR-935				-0.02	-0.02	N/A
FGD6	ENST00000343958.4	FYVE, RhoGEF and PH domain containing 6	21	1	1	0	0	1	bta-miR-935				-0.02	-0.03	N/A
NIPAL3	ENST00000003912.3	NIPA-like domain containing 3	775	1	0	0	1	0	bta-miR-935				-0.02	-0.03	N/A
GAL3ST1	ENST00000406955.1	galactose-3-O-sulfotransferase 1	470	1	0	0	1	0	bta-miR-935				-0.02	-0.02	N/A
TMEM178B	ENST00000565468.1	transmembrane protein 178B	129	1	0	0	1	1	bta-miR-935				-0.02	-0.02	N/A
SDAD1	ENST00000356260.5	SDA1 domain containing 1	91	1	0	0	1	0	bta-miR-935				-0.02	-0.04	N/A
RBFOX2	ENST00000449924.2	RNA binding protein, fox-1 homolog (C. elegans) 2	262	1	0	0	1	2	bta-miR-935				-0.02	-0.05	N/A
NEDD4L	ENST00000256832.7	neural precursor cell expressed, developmentally down-regulated 4-like, E3 ubiquitin protein ligase	617	2	0	2	0	0	bta-miR-935				-0.02	-0.06	N/A
SCAMP1	ENST00000538629.1	secretory carrier membrane protein 1	816	1	0	0	1	1	bta-miR-935				-0.02	-0.02	N/A
SLK	ENST00000335753.4	STE20-like kinase	260	1	0	1	0	0	bta-miR-935				-0.02	-0.03	N/A
MRPL18	ENST00000367034.4	mitochondrial ribosomal protein L18	127	1	0	0	1	0	bta-miR-935				-0.02	-0.12	N/A
ITGA4	ENST00000397033.2	integrin, alpha 4 (antigen CD49D, alpha 4 subunit of VLA-4 receptor)	29	1	0	0	1	2	bta-miR-935				-0.02	-0.04	N/A
UGGT1	ENST00000259253.6	UDP-glucose glycoprotein glucosyltransferase 1	1377	1	1	0	0	0	bta-miR-935				-0.02	-0.05	N/A
FRYL	ENST00000503238.1	FRY-like	276	2	0	1	1	0	bta-miR-935				-0.02	-0.04	N/A
DCX	ENST00000356915.2	doublecortin	5	2	0	0	2	2	bta-miR-935				-0.02	-0.02	N/A
AKAP11	ENST00000025301.2	A kinase (PRKA) anchor protein 11	71	1	0	1	0	0	bta-miR-935				-0.02	-0.02	N/A
SEMA6C	ENST00000341697.3	sema domain, transmembrane domain (TM), and cytoplasmic domain, (semaphorin) 6C	44	1	0	1	0	0	bta-miR-935				-0.02	-0.02	N/A
NOX5	ENST00000260364.5	NADPH oxidase, EF-hand calcium binding domain 5	5	1	0	1	0	2	bta-miR-935				-0.02	-0.02	N/A
PLIN4	ENST00000301286.3	perilipin 4	5	1	0	1	0	0	bta-miR-935				-0.02	-0.02	N/A
WNT2B	ENST00000369686.5	wingless-type MMTV integration site family, member 2B	5	2	0	0	2	2	bta-miR-935				-0.02	-0.02	N/A
FRRS1L	ENST00000561981.2	ferric-chelate reductase 1-like	11	1	0	1	0	1	bta-miR-935				-0.02	-0.02	N/A
ZNF81	ENST00000338637.7	zinc finger protein 81	10	1	0	1	0	1	bta-miR-935				-0.02	-0.02	N/A
KCTD9	ENST00000221200.4	potassium channel tetramerization domain containing 9	575	1	0	1	0	0	bta-miR-935				-0.02	-0.02	N/A
PARD3B	ENST00000406610.2	par-3 family cell polarity regulator beta	38	1	0	1	0	0	bta-miR-935				-0.02	-0.02	N/A
C15orf39	ENST00000567617.1	chromosome 15 open reading frame 39	1023	1	0	1	0	0	bta-miR-935				-0.02	-0.02	N/A
OGG1	ENST00000302008.8	8-oxoguanine DNA glycosylase	364	1	0	1	0	0	bta-miR-935				-0.02	-0.02	N/A
EPHB1	ENST00000398015.3	EPH receptor B1	27	1	0	1	0	0	bta-miR-935				-0.02	-0.02	N/A
CNNM1	ENST00000356713.4	cyclin M1	45	1	0	1	0	1	bta-miR-935				-0.02	-0.02	N/A
NAA15	ENST00000296543.5	N(alpha)-acetyltransferase 15, NatA auxiliary subunit	546	2	0	0	2	1	bta-miR-935				-0.02	-0.02	N/A
MAPK10	ENST00000395169.3	mitogen-activated protein kinase 10	5	1	0	1	0	0	bta-miR-935				-0.02	-0.02	N/A
AMMECR1	ENST00000262844.5	Alport syndrome, mental retardation, midface hypoplasia and elliptocytosis chromosomal region gene 1	5	1	0	1	0	0	bta-miR-935				-0.02	-0.02	N/A
ST18	ENST00000276480.7	suppression of tumorigenicity 18 (breast carcinoma) (zinc finger protein)	5	1	0	1	0	1	bta-miR-935				-0.02	-0.02	N/A
KCNK10	ENST00000340700.5	potassium channel, subfamily K, member 10	5	2	0	2	0	0	bta-miR-935				-0.02	-0.04	N/A
CD84	ENST00000534968.1	CD84 molecule	5	1	0	1	0	3	bta-miR-935				-0.02	-0.02	N/A
AJAP1	ENST00000378191.4	adherens junctions associated protein 1	5	1	0	1	0	1	bta-miR-935				-0.02	-0.02	N/A
ASH1L	ENST00000368346.3	ash1 (absent, small, or homeotic)-like (Drosophila)	56	1	0	1	0	0	bta-miR-935				-0.02	-0.02	N/A
CCDC80	ENST00000206423.3	coiled-coil domain containing 80	570	2	2	0	0	3	bta-miR-935				-0.02	-0.06	N/A
IPO5	ENST00000261574.5	importin 5	1826	1	0	1	0	0	bta-miR-935				-0.02	-0.07	N/A
SASH1	ENST00000367467.3	SAM and SH3 domain containing 1	79	1	0	1	0	0	bta-miR-935				-0.02	-0.02	N/A
SIN3B	ENST00000379803.1	SIN3 transcription regulator family member B	1084	1	0	1	0	0	bta-miR-935				-0.02	-0.02	N/A
GATA6	ENST00000269216.3	GATA binding protein 6	691	1	0	0	1	2	bta-miR-935				-0.02	-0.03	N/A
NUP210	ENST00000254508.5	nucleoporin 210kDa	246	1	0	1	0	0	bta-miR-935				-0.02	-0.02	N/A
SHISA6	ENST00000441885.3	shisa family member 6	5	1	0	1	0	1	bta-miR-935				-0.02	-0.02	N/A
SIDT1	ENST00000264852.4	SID1 transmembrane family, member 1	5	1	0	1	0	0	bta-miR-935				-0.02	-0.02	N/A
CD5	ENST00000347785.3	CD5 molecule	5	1	0	0	1	0	bta-miR-935				-0.02	-0.02	N/A
MMP24	ENST00000246186.6	matrix metallopeptidase 24 (membrane-inserted)	201	1	0	1	0	1	bta-miR-935				-0.02	-0.02	N/A
AGL	ENST00000370161.2	amylo-alpha-1, 6-glucosidase, 4-alpha-glucanotransferase	48	2	0	0	2	1	bta-miR-935				-0.02	-0.02	N/A
NTN1	ENST00000173229.2	netrin 1	12	1	0	1	0	0	bta-miR-935				-0.02	-0.02	N/A
SYNGR1	ENST00000328933.5	synaptogyrin 1	101	1	0	1	0	0	bta-miR-935				-0.02	-0.02	N/A
TFCP2L1	ENST00000263707.5	transcription factor CP2-like 1	36	1	0	0	1	1	bta-miR-935				-0.02	-0.02	N/A
CLSTN2	ENST00000458420.3	calsyntenin 2	119	1	0	1	0	0	bta-miR-935				-0.02	-0.02	N/A
TNS3	ENST00000311160.9	tensin 3	28	1	0	1	0	0	bta-miR-935				-0.02	-0.02	N/A
DES	ENST00000373960.3	desmin	5	1	0	1	0	0	bta-miR-935				-0.02	-0.02	N/A
PDGFRA	ENST00000257290.5	platelet-derived growth factor receptor, alpha polypeptide	39	1	0	1	0	4	bta-miR-935				-0.02	-0.02	N/A
KSR2	ENST00000425217.1	kinase suppressor of ras 2	22	1	0	1	0	2	bta-miR-935				-0.02	-0.02	N/A
ATXN7	ENST00000295900.6	ataxin 7	264	1	0	1	0	1	bta-miR-935				-0.02	-0.02	N/A
KIAA2018	ENST00000316407.4	KIAA2018	23	2	0	0	2	2	bta-miR-935				-0.02	-0.02	N/A
ZNF664	ENST00000538932.2	zinc finger protein 664	736	1	0	0	1	0	bta-miR-935				-0.02	-0.02	N/A
DIXDC1	ENST00000440460.2	DIX domain containing 1	307	2	0	0	2	1	bta-miR-935				-0.02	-0.02	N/A
ELMSAN1	ENST00000394071.2	ELM2 and Myb/SANT-like domain containing 1	15	1	0	1	0	1	bta-miR-935				-0.02	-0.02	N/A
FAM13A	ENST00000395002.2	family with sequence similarity 13, member A	441	2	0	0	2	1	bta-miR-935				-0.02	-0.02	N/A
NWD1	ENST00000524140.2	NACHT and WD repeat domain containing 1	5	1	0	1	0	0	bta-miR-935				-0.02	-0.02	N/A
TUB	ENST00000305253.4	tubby bipartite transcription factor	743	1	0	1	0	0	bta-miR-935				-0.02	-0.02	N/A
RBP2	ENST00000232217.2	retinol binding protein 2, cellular	46	1	1	0	0	1	bta-miR-935				-0.02	-0.21	N/A
KCNJ2	ENST00000243457.3	potassium inwardly-rectifying channel, subfamily J, member 2	5	1	0	1	0	0	bta-miR-935				-0.02	-0.02	N/A
FSCN1	ENST00000382361.3	fascin homolog 1, actin-bundling protein (Strongylocentrotus purpuratus)	192	1	0	1	0	0	bta-miR-935				-0.02	-0.02	N/A
IRAK1	ENST00000369980.3	interleukin-1 receptor-associated kinase 1	54	1	0	1	0	0	bta-miR-935				-0.02	-0.02	N/A
PAX8	ENST00000263335.7	paired box 8	11	1	0	1	0	0	bta-miR-935				-0.02	-0.02	N/A
AMIGO1	ENST00000369864.4	adhesion molecule with Ig-like domain 1	167	1	0	1	0	0	bta-miR-935				-0.02	-0.02	N/A
PCDH19	ENST00000420881.2	protocadherin 19	7	2	0	0	2	3	bta-miR-935				-0.02	-0.02	N/A
USP2	ENST00000455332.2	ubiquitin specific peptidase 2	19	1	0	1	0	1	bta-miR-935				-0.02	-0.02	N/A
ITGA6	ENST00000375221.2	integrin, alpha 6	1328	1	0	1	0	4	bta-miR-935				-0.02	-0.02	N/A
SNX27	ENST00000368843.3	sorting nexin family member 27	46	1	0	1	0	1	bta-miR-935				-0.02	-0.02	N/A
CEP170B	ENST00000414716.3	centrosomal protein 170B	326	1	0	1	0	0	bta-miR-935				-0.02	-0.02	N/A
SMYD1	ENST00000419482.2	SET and MYND domain containing 1	5	1	0	1	0	0	bta-miR-935				-0.02	-0.02	N/A
PEG3	ENST00000423103.2	paternally expressed 3	5	1	0	1	0	1	bta-miR-935				-0.02	-0.02	N/A
SBSPON	ENST00000297354.6	somatomedin B and thrombospondin, type 1 domain containing	8	1	0	0	1	0	bta-miR-935				-0.02	-0.02	N/A
CLOCK	ENST00000309964.4	clock circadian regulator	86	1	0	1	0	1	bta-miR-935				-0.02	-0.02	N/A
EVC	ENST00000382674.2	Ellis van Creveld syndrome	165	1	0	1	0	0	bta-miR-935				-0.02	-0.02	N/A
LCOR	ENST00000371103.3	ligand dependent nuclear receptor corepressor	94	1	0	1	0	0	bta-miR-935				-0.02	-0.02	N/A
PRUNE2	ENST00000376718.3	prune homolog 2 (Drosophila)	121	1	0	1	0	1	bta-miR-935				-0.02	-0.02	N/A
ITGAV	ENST00000261023.3	integrin, alpha V	2407	1	0	1	0	1	bta-miR-935				-0.02	-0.02	N/A
CNNM3	ENST00000377060.3	cyclin M3	934	1	0	1	0	0	bta-miR-935				-0.02	-0.02	N/A
GPR107	ENST00000372410.3	G protein-coupled receptor 107	1429	1	0	1	0	0	bta-miR-935				-0.02	-0.02	N/A
ZBTB38	ENST00000514251.1	zinc finger and BTB domain containing 38	1270	1	0	1	0	1	bta-miR-935				-0.02	-0.02	N/A
GMEB2	ENST00000370069.1	glucocorticoid modulatory element binding protein 2	240	1	0	1	0	0	bta-miR-935				-0.02	-0.02	N/A
WARS	ENST00000392882.2	tryptophanyl-tRNA synthetase	1916	1	0	1	0	0	bta-miR-935				-0.02	-0.02	N/A
H6PD	ENST00000377403.2	hexose-6-phosphate dehydrogenase (glucose 1-dehydrogenase)	467	1	0	1	0	0	bta-miR-935				-0.02	-0.02	N/A
CAMKK2	ENST00000538733.1	calcium/calmodulin-dependent protein kinase kinase 2, beta	1157	1	0	1	0	0	bta-miR-935				-0.02	-0.02	N/A
PSMF1	ENST00000335877.6	proteasome (prosome, macropain) inhibitor subunit 1 (PI31)	2709	2	0	1	1	0	bta-miR-935				-0.02	-0.04	N/A
DCUN1D3	ENST00000324344.4	DCN1, defective in cullin neddylation 1, domain containing 3	53	1	1	0	0	2	bta-miR-935				-0.02	-0.04	N/A
DGKH	ENST00000261491.5	diacylglycerol kinase, eta	46	2	0	1	1	2	bta-miR-935				-0.02	-0.03	N/A
KANSL3	ENST00000431828.1	KAT8 regulatory NSL complex subunit 3	121	1	0	1	0	0	bta-miR-935				-0.02	-0.02	N/A
MTMR3	ENST00000333027.3	myotubularin related protein 3	123	1	0	1	0	1	bta-miR-935				-0.02	-0.02	N/A
FAM126B	ENST00000418596.3	family with sequence similarity 126, member B	132	1	0	1	0	7	bta-miR-935				-0.02	-0.02	N/A
ABR	ENST00000302538.5	active BCR-related	58	1	0	1	0	1	bta-miR-935				-0.02	-0.03	N/A
FAM117B	ENST00000392238.2	family with sequence similarity 117, member B	245	1	0	1	0	3	bta-miR-935				-0.02	-0.02	N/A
KSR1	ENST00000398988.3	kinase suppressor of ras 1	256	1	0	1	0	1	bta-miR-935				-0.02	-0.02	N/A
PIKFYVE	ENST00000264380.4	phosphoinositide kinase, FYVE finger containing	107	1	0	1	0	1	bta-miR-935				-0.02	-0.02	N/A
ARHGEF7	ENST00000426073.2	Rho guanine nucleotide exchange factor (GEF) 7	361	1	0	1	0	0	bta-miR-935				-0.02	-0.02	N/A
AP2B1	ENST00000262325.7	adaptor-related protein complex 2, beta 1 subunit	353	1	1	0	0	0	bta-miR-935				-0.02	-0.14	N/A
MXI1	ENST00000332674.5	MAX interactor 1, dimerization protein	278	1	0	1	0	2	bta-miR-935				-0.02	-0.15	N/A
PTPRE	ENST00000254667.3	protein tyrosine phosphatase, receptor type, E	44	2	1	0	1	0	bta-miR-935				-0.02	-0.06	N/A
HNRNPDL	ENST00000602300.1	heterogeneous nuclear ribonucleoprotein D-like	217	2	0	0	2	1	bta-miR-935				-0.02	-0.02	N/A
ELL2	ENST00000237853.4	elongation factor, RNA polymerase II, 2	397	2	0	0	2	1	bta-miR-935				-0.02	-0.02	N/A
ERI1	ENST00000250263.7	exoribonuclease 1	120	1	0	0	1	2	bta-miR-935				-0.02	-0.03	N/A
RAB5B	ENST00000553116.1	RAB5B, member RAS oncogene family	14	3	1	0	2	1	bta-miR-935				-0.02	-0.35	N/A
KIAA1549	ENST00000440172.1	KIAA1549	508	1	0	1	0	3	bta-miR-935				-0.02	-0.02	N/A
TXNDC15	ENST00000358387.4	thioredoxin domain containing 15	1181	1	0	0	1	0	bta-miR-935				-0.02	-0.06	N/A
KRAS	ENST00000256078.4	Kirsten rat sarcoma viral oncogene homolog	40	2	0	0	2	2	bta-miR-935				-0.02	-0.09	N/A
CPNE4	ENST00000512055.1	copine IV	5	1	0	0	1	0	bta-miR-935				-0.02	-0.02	N/A
APH1B	ENST00000261879.5	APH1B gamma secretase subunit	223	1	0	1	0	1	bta-miR-935				-0.02	-0.09	N/A
PPM1K	ENST00000608933.1	protein phosphatase, Mg2+/Mn2+ dependent, 1K	46	1	0	0	1	1	bta-miR-935				-0.02	-0.02	N/A
RNF24	ENST00000336095.6	ring finger protein 24	448	2	0	1	1	2	bta-miR-935				-0.02	-0.18	N/A
SERTAD2	ENST00000313349.3	SERTA domain containing 2	119	1	0	1	0	0	bta-miR-935				-0.02	-0.04	N/A
LSM5	ENST00000409987.1	LSM5 homolog, U6 small nuclear RNA associated (S. cerevisiae)	8380	1	0	1	0	1	bta-miR-935				-0.02	-0.28	N/A
NBEAL1	ENST00000449802.1	neurobeachin-like 1	42	2	0	0	2	0	bta-miR-935				-0.02	-0.02	N/A
SNAP29	ENST00000215730.7	synaptosomal-associated protein, 29kDa	766	1	0	1	0	0	bta-miR-935				-0.02	-0.07	N/A
MARCKS	ENST00000368635.4	myristoylated alanine-rich protein kinase C substrate	188	1	0	0	1	2	bta-miR-935				-0.02	-0.04	N/A
ZNF71	ENST00000328070.6	zinc finger protein 71	152	1	0	1	0	0	bta-miR-935				-0.02	-0.16	N/A
DIAPH2	ENST00000324765.8	diaphanous-related formin 2	91	2	0	0	2	0	bta-miR-935				-0.02	-0.02	N/A
PIEZO2	ENST00000302079.6	piezo-type mechanosensitive ion channel component 2	158	2	0	0	2	0	bta-miR-935				-0.02	-0.02	N/A
NR5A2	ENST00000367362.3	nuclear receptor subfamily 5, group A, member 2	121	1	0	1	0	1	bta-miR-935				-0.02	-0.03	N/A
AKAP8	ENST00000269701.2	A kinase (PRKA) anchor protein 8	278	1	1	0	0	0	bta-miR-935				-0.02	-0.2	N/A
CNOT2	ENST00000229195.3	CCR4-NOT transcription complex, subunit 2	1189	3	2	1	0	2	bta-miR-935				-0.02	-0.34	N/A
HIPK2	ENST00000406875.3	homeodomain interacting protein kinase 2	48	2	0	0	2	2	bta-miR-935				-0.02	-0.02	N/A
SCOC	ENST00000608372.1	short coiled-coil protein	922	1	1	0	0	1	bta-miR-935				-0.02	-0.29	N/A
PURG	ENST00000475541.1	purine-rich element binding protein G	29	2	0	0	2	1	bta-miR-935				-0.02	-0.02	N/A
MAGOHB	ENST00000539554.1	mago-nashi homolog B (Drosophila)	63	1	0	0	1	0	bta-miR-935				-0.02	-0.1	N/A
TBC1D2	ENST00000375064.1	TBC1 domain family, member 2	873	1	0	1	0	0	bta-miR-935				-0.02	-0.12	N/A
KIT	ENST00000288135.5	v-kit Hardy-Zuckerman 4 feline sarcoma viral oncogene homolog	329	1	0	0	1	0	bta-miR-935				-0.02	-0.02	N/A
IER3IP1	ENST00000256433.3	immediate early response 3 interacting protein 1	1727	1	0	0	1	1	bta-miR-935				-0.02	-0.17	N/A
COL8A2	ENST00000303143.4	collagen, type VIII, alpha 2	15	1	0	0	1	0	bta-miR-935				-0.02	-0.02	N/A
NUAK1	ENST00000261402.2	NUAK family, SNF1-like kinase, 1	489	1	0	0	1	1	bta-miR-935				-0.02	-0.02	N/A
FITM2	ENST00000396825.3	fat storage-inducing transmembrane protein 2	215	1	0	0	1	0	bta-miR-935				-0.02	-0.03	N/A
PTPN14	ENST00000366956.5	protein tyrosine phosphatase, non-receptor type 14	301	1	0	1	0	1	bta-miR-935				-0.02	-0.02	N/A
GSPT1	ENST00000434724.2	G1 to S phase transition 1	1119	2	0	1	1	1	bta-miR-935				-0.02	-0.04	N/A
ZSWIM5	ENST00000359600.5	zinc finger, SWIM-type containing 5	31	1	0	1	0	0	bta-miR-935				-0.02	-0.11	N/A
LIMS1	ENST00000393310.1	LIM and senescent cell antigen-like domains 1	68	1	1	0	0	0	bta-miR-935				-0.02	-0.26	N/A
CUL5	ENST00000393094.2	cullin 5	761	1	0	0	1	0	bta-miR-935				-0.02	-0.02	N/A
SORT1	ENST00000256637.6	sortilin 1	2111	1	0	1	0	0	bta-miR-935				-0.02	-0.02	N/A
SCUBE3	ENST00000274938.7	signal peptide, CUB domain, EGF-like 3	47	2	0	0	2	1	bta-miR-935				-0.02	-0.03	N/A
NEBL	ENST00000377122.4	nebulette	181	1	0	0	1	0	bta-miR-935				-0.02	-0.02	N/A
MED13L	ENST00000281928.3	mediator complex subunit 13-like	73	2	0	0	2	0	bta-miR-935				-0.02	-0.02	N/A
FZD3	ENST00000240093.3	frizzled family receptor 3	192	2	0	0	2	2	bta-miR-935				-0.02	-0.02	N/A
PHLDA1	ENST00000602540.1	pleckstrin homology-like domain, family A, member 1	3907	1	0	1	0	0	bta-miR-935				-0.02	-0.1	N/A
PTBP2	ENST00000609116.1	polypyrimidine tract binding protein 2	70	2	0	1	1	1	bta-miR-935				-0.02	-0.04	N/A
UBXN7	ENST00000296328.4	UBX domain protein 7	95	2	0	1	1	5	bta-miR-935				-0.02	-0.06	N/A
MCC	ENST00000302475.4	mutated in colorectal cancers	115	1	0	1	0	0	bta-miR-935				-0.02	-0.02	N/A
DNAJC3	ENST00000602402.1	DnaJ (Hsp40) homolog, subfamily C, member 3	125	1	0	0	1	1	bta-miR-935				-0.02	-0.02	N/A
CCNT1	ENST00000261900.3	cyclin T1	86	2	0	0	2	3	bta-miR-935				-0.02	-0.02	N/A
KLHL11	ENST00000319121.3	kelch-like family member 11	16	1	0	0	1	0	bta-miR-935				-0.02	-0.02	N/A
RORA	ENST00000335670.6	RAR-related orphan receptor A	102	2	0	0	2	2	bta-miR-935				-0.02	-0.02	N/A
RASSF6	ENST00000307439.5	Ras association (RalGDS/AF-6) domain family member 6	11	1	0	0	1	1	bta-miR-935				-0.02	-0.04	N/A
KLF3	ENST00000261438.5	Kruppel-like factor 3 (basic)	515	1	0	1	0	1	bta-miR-935				-0.02	-0.02	N/A
SNX18	ENST00000343017.6	sorting nexin 18	174	1	0	0	1	1	bta-miR-935				-0.02	-0.02	N/A
B3GALTL	ENST00000343307.4	beta 1,3-galactosyltransferase-like	200	1	0	0	1	0	bta-miR-935				-0.02	-0.03	N/A
RBM18	ENST00000417201.3	RNA binding motif protein 18	963	1	0	1	0	2	bta-miR-935				-0.02	-0.2	N/A
PKIA	ENST00000396418.2	protein kinase (cAMP-dependent, catalytic) inhibitor alpha	542	2	0	1	1	2	bta-miR-935				-0.02	-0.19	N/A
ZBTB7C	ENST00000535628.2	zinc finger and BTB domain containing 7C	23	1	0	0	1	0	bta-miR-935				-0.02	-0.02	N/A
SLC25A46	ENST00000355943.3	solute carrier family 25, member 46	391	2	0	0	2	1	bta-miR-935				-0.02	-0.03	N/A
RIN2	ENST00000255006.6	Ras and Rab interactor 2	539	1	0	1	0	0	bta-miR-935				-0.02	-0.02	N/A
CDCA7	ENST00000306721.3	cell division cycle associated 7	182	1	0	0	1	0	bta-miR-935				-0.02	-0.07	N/A
RNF8	ENST00000373479.4	ring finger protein 8, E3 ubiquitin protein ligase	301	2	0	2	0	0	bta-miR-935				-0.02	-0.14	N/A
SPATA5	ENST00000274008.4	spermatogenesis associated 5	168	1	0	1	0	0	bta-miR-935				-0.02	-0.02	N/A
UBA2	ENST00000246548.4	ubiquitin-like modifier activating enzyme 2	122	2	0	0	2	1	bta-miR-935				-0.02	-0.04	N/A
IRAK3	ENST00000261233.4	interleukin-1 receptor-associated kinase 3	13	2	0	0	2	2	bta-miR-935				-0.02	-0.02	N/A
C1GALT1	ENST00000223122.3	core 1 synthase, glycoprotein-N-acetylgalactosamine 3-beta-galactosyltransferase, 1	44	1	0	0	1	1	bta-miR-935				-0.02	-0.14	N/A
OPA3	ENST00000263275.4	optic atrophy 3 (autosomal recessive, with chorea and spastic paraplegia)	137	1	0	1	0	0	bta-miR-935				-0.02	-0.02	N/A
MRO	ENST00000428869.2	maestro	11	1	0	0	1	0	bta-miR-935				-0.02	-0.03	N/A
ICA1L	ENST00000392237.2	islet cell autoantigen 1,69kDa-like	82	2	0	0	2	1	bta-miR-935				-0.02	-0.03	N/A
ATP6V0A2	ENST00000330342.3	ATPase, H+ transporting, lysosomal V0 subunit a2	376	2	0	1	1	0	bta-miR-935				-0.02	-0.12	N/A
IFRG15	ENST00000553856.1	Homo sapiens torsin A interacting protein 2 (TOR1AIP2), transcript variant 1, mRNA.	482	1	1	0	0	2	bta-miR-935				-0.02	-0.27	N/A
YPEL2	ENST00000312655.4	yippee-like 2 (Drosophila)	62	1	0	0	1	0	bta-miR-935				-0.02	-0.02	N/A
PCDH7	ENST00000543491.1	protocadherin 7	95	1	0	0	1	1	bta-miR-935				-0.02	-0.02	N/A
HIST1H2BF	ENST00000359985.1	histone cluster 1, H2bf	16	1	0	0	1	0	bta-miR-935				-0.02	-0.02	N/A
MEF2C	ENST00000340208.5	myocyte enhancer factor 2C	70	1	0	0	1	1	bta-miR-935				-0.02	-0.03	N/A
PPARGC1B	ENST00000309241.5	peroxisome proliferator-activated receptor gamma, coactivator 1 beta	12	1	0	1	0	1	bta-miR-935				-0.02	-0.02	N/A
TMED7	ENST00000456936.3	transmembrane emp24 protein transport domain containing 7	1571	1	0	1	0	1	bta-miR-935				-0.02	-0.06	N/A
MFAP5	ENST00000359478.2	microfibrillar associated protein 5	216	1	0	0	1	0	bta-miR-935				-0.02	-0.11	N/A
SMURF2	ENST00000262435.9	SMAD specific E3 ubiquitin protein ligase 2	978	2	1	1	0	0	bta-miR-935				-0.02	-0.14	N/A
UBXN6	ENST00000301281.6	UBX domain protein 6	1881	1	0	1	0	0	bta-miR-935				-0.02	-0.02	N/A
DEPDC1	ENST00000456315.2	DEP domain containing 1	1068	2	0	1	1	0	bta-miR-935				-0.02	-0.03	N/A
ZNF439	ENST00000304030.2	zinc finger protein 439	64	1	0	0	1	0	bta-miR-935				-0.02	-0.11	N/A
TFPI2	ENST00000222543.5	tissue factor pathway inhibitor 2	11151	1	0	0	1	1	bta-miR-935				-0.02	-0.17	N/A
RASSF9	ENST00000361228.3	Ras association (RalGDS/AF-6) domain family (N-terminal) member 9	9	1	0	1	0	1	bta-miR-935				-0.02	-0.18	N/A
CAMK4	ENST00000282356.4	calcium/calmodulin-dependent protein kinase IV	73	1	0	1	0	2	bta-miR-935				-0.02	-0.02	N/A
ITPRIP	ENST00000337478.1	inositol 1,4,5-trisphosphate receptor interacting protein	1138	1	0	0	1	0	bta-miR-935				-0.02	-0.02	N/A
ZBTB8B	ENST00000609129.1	zinc finger and BTB domain containing 8B	18	1	0	0	1	0	bta-miR-935				-0.02	-0.03	N/A
RBM25	ENST00000261973.7	RNA binding motif protein 25	1190	1	0	0	1	0	bta-miR-935				-0.02	-0.09	N/A
ATL2	ENST00000406122.1	atlastin GTPase 2	1135	1	0	1	0	2	bta-miR-935				-0.02	-0.19	N/A
IFITM10	ENST00000340134.4	interferon induced transmembrane protein 10	7	1	0	1	0	0	bta-miR-935				-0.02	-0.02	N/A
TXNIP	ENST00000369317.4	thioredoxin interacting protein	11	1	0	1	0	0	bta-miR-935				-0.02	-0.03	N/A
FAR2	ENST00000536681.3	fatty acyl CoA reductase 2	193	2	0	0	2	2	bta-miR-935				-0.02	-0.05	N/A
LHX9	ENST00000367390.3	LIM homeobox 9	40	1	0	0	1	3	bta-miR-935				-0.02	-0.07	N/A
PAFAH1B1	ENST00000397195.5	platelet-activating factor acetylhydrolase 1b, regulatory subunit 1 (45kDa)	1570	1	0	0	1	0	bta-miR-935				-0.02	-0.04	N/A
CBLN2	ENST00000585159.1	cerebellin 2 precursor	23	1	0	0	1	1	bta-miR-935				-0.01	-0.03	N/A
BICC1	ENST00000373886.3	bicaudal C homolog 1 (Drosophila)	165	1	0	0	1	1	bta-miR-935				-0.01	-0.01	N/A
PRKAA2	ENST00000371244.4	protein kinase, AMP-activated, alpha 2 catalytic subunit	561	1	0	0	1	0	bta-miR-935				-0.01	-0.01	N/A
XK	ENST00000378616.3	X-linked Kx blood group (McLeod syndrome)	39	1	0	0	1	0	bta-miR-935				-0.01	-0.01	N/A
FAIM2	ENST00000320634.3	Fas apoptotic inhibitory molecule 2	5	1	0	0	1	0	bta-miR-935				-0.01	-0.01	N/A
SLC41A2	ENST00000258538.3	solute carrier family 41 (magnesium transporter), member 2	224	1	0	0	1	1	bta-miR-935				-0.01	-0.02	N/A
TMEM251	ENST00000415050.2	transmembrane protein 251	14	1	0	0	1	1	bta-miR-935				-0.01	-0.07	N/A
RHOBTB2	ENST00000251822.6	Rho-related BTB domain containing 2	32	1	0	1	0	0	bta-miR-935				-0.01	-0.02	N/A
TTC37	ENST00000358746.2	tetratricopeptide repeat domain 37	296	1	0	0	1	0	bta-miR-935				-0.01	-0.06	N/A
LAYN	ENST00000525126.1	layilin	175	1	0	0	1	0	bta-miR-935				-0.01	-0.1	N/A
POLG	ENST00000268124.5	polymerase (DNA directed), gamma	16	1	0	1	0	0	bta-miR-935				-0.01	-0.05	N/A
ZNF326	ENST00000370447.3	zinc finger protein 326	162	1	1	0	0	0	bta-miR-935				-0.01	-0.12	N/A
RFX3	ENST00000382004.3	regulatory factor X, 3 (influences HLA class II expression)	37	1	0	1	0	2	bta-miR-935				-0.01	-0.02	N/A
SLC38A9	ENST00000396865.2	solute carrier family 38, member 9	156	1	1	0	0	3	bta-miR-935				-0.01	-0.16	N/A
LHX4	ENST00000263726.2	LIM homeobox 4	13	1	1	0	0	0	bta-miR-935				-0.01	-0.03	N/A
PTPLAD2	ENST00000495827.2	protein tyrosine phosphatase-like A domain containing 2	17	1	0	0	1	1	bta-miR-935				-0.01	-0.05	N/A
VPS39	ENST00000318006.5	vacuolar protein sorting 39 homolog (S. cerevisiae)	165	1	0	0	1	0	bta-miR-935				-0.01	-0.02	N/A
BARD1	ENST00000260947.4	BRCA1 associated RING domain 1	162	1	0	0	1	2	bta-miR-935				-0.01	-0.02	N/A
LACE1	ENST00000368977.4	lactation elevated 1	42	1	0	1	0	1	bta-miR-935				-0.01	-0.12	N/A
LRRC8C	ENST00000370454.4	leucine rich repeat containing 8 family, member C	544	2	0	0	2	0	bta-miR-935				-0.01	-0.06	N/A
GTF2H1	ENST00000265963.4	general transcription factor IIH, polypeptide 1, 62kDa	121	1	0	1	0	1	bta-miR-935				-0.01	-0.26	N/A
SNX1	ENST00000353874.4	sorting nexin 1	1296	1	0	1	0	3	bta-miR-935				-0.01	-0.02	N/A
SLC7A11	ENST00000280612.5	solute carrier family 7 (anionic amino acid transporter light chain, xc- system), member 11	61	3	1	0	2	3	bta-miR-935				-0.01	-0.06	N/A
GABPB2	ENST00000368918.3	GA binding protein transcription factor, beta subunit 2	35	1	0	0	1	0	bta-miR-935				-0.01	-0.02	N/A
PEAR1	ENST00000292357.7	platelet endothelial aggregation receptor 1	160	1	0	0	1	0	bta-miR-935				-0.01	-0.01	N/A
HAPLN1	ENST00000274341.4	hyaluronan and proteoglycan link protein 1	5	1	0	0	1	1	bta-miR-935				-0.01	-0.01	N/A
PCDH18	ENST00000412923.2	protocadherin 18	112	1	0	1	0	1	bta-miR-935				-0.01	-0.15	N/A
KIAA1244	ENST00000251691.4	KIAA1244	169	2	0	0	2	1	bta-miR-935				-0.01	-0.02	N/A
KCTD12	ENST00000377474.2	potassium channel tetramerization domain containing 12	404	1	1	0	0	4	bta-miR-935				-0.01	-0.03	N/A
SMG1	ENST00000446231.2	SMG1 phosphatidylinositol 3-kinase-related kinase	339	2	0	0	2	0	bta-miR-935				-0.01	-0.02	N/A
PROSER2	ENST00000277570.5	proline and serine-rich protein 2	61	1	0	0	1	1	bta-miR-935				-0.01	-0.03	N/A
VCL	ENST00000372755.3	vinculin	189	2	0	0	2	0	bta-miR-935				-0.01	-0.04	N/A
FAM173B	ENST00000280330.8	family with sequence similarity 173, member B	257	2	0	1	1	0	bta-miR-935				-0.01	-0.46	N/A
CPOX	ENST00000264193.2	coproporphyrinogen oxidase	377	1	0	1	0	2	bta-miR-935				-0.01	-0.15	N/A
NRCAM	ENST00000379028.3	neuronal cell adhesion molecule	152	1	0	1	0	0	bta-miR-935				-0.01	-0.23	N/A
CREBZF	ENST00000398294.2	CREB/ATF bZIP transcription factor	1115	1	0	0	1	1	bta-miR-935				-0.01	-0.02	N/A
PCSK9	ENST00000302118.5	proprotein convertase subtilisin/kexin type 9	2345	3	0	3	0	0	bta-miR-935				-0.01	-0.17	N/A
FRS2	ENST00000550389.1	fibroblast growth factor receptor substrate 2	176	1	0	0	1	3	bta-miR-935				-0.01	-0.03	N/A
STX6	ENST00000258301.5	syntaxin 6	348	1	0	0	1	0	bta-miR-935				-0.01	-0.02	N/A
INTU	ENST00000335251.6	inturned planar cell polarity protein	105	2	0	0	2	0	bta-miR-935				-0.01	-0.02	N/A
C6orf141	ENST00000529246.2	chromosome 6 open reading frame 141	28	1	0	1	0	0	bta-miR-935				-0.01	-0.03	N/A
FAXC	ENST00000389677.5	failed axon connections homolog (Drosophila)	95	1	0	1	0	2	bta-miR-935				-0.01	-0.02	N/A
TRPC1	ENST00000273482.6	transient receptor potential cation channel, subfamily C, member 1	18	1	0	0	1	0	bta-miR-935				-0.01	-0.01	N/A
PRPF38B	ENST00000370025.4	pre-mRNA processing factor 38B	724	1	0	0	1	1	bta-miR-935				-0.01	-0.02	N/A
PYGO1	ENST00000302000.6	pygopus homolog 1 (Drosophila)	104	2	1	0	1	1	bta-miR-935				-0.01	-0.07	N/A
EXOSC3	ENST00000396521.3	exosome component 3	1657	1	0	1	0	0	bta-miR-935				-0.01	-0.24	N/A
FMN1	ENST00000334528.9	formin 1	25	2	0	0	2	1	bta-miR-935				-0.01	-0.02	N/A
STXBP5	ENST00000367481.3	syntaxin binding protein 5 (tomosyn)	555	2	0	0	2	0	bta-miR-935				-0.01	-0.02	N/A
DDX58	ENST00000379882.1	DEAD (Asp-Glu-Ala-Asp) box polypeptide 58	36	1	0	0	1	0	bta-miR-935				-0.01	-0.09	N/A
SUSD1	ENST00000374263.3	sushi domain containing 1	68	2	1	0	1	0	bta-miR-935				-0.01	-0.11	N/A
PGR	ENST00000325455.5	progesterone receptor	8	2	0	0	2	1	bta-miR-935				-0.01	-0.02	N/A
ZNF616	ENST00000330123.5	zinc finger protein 616	45	1	0	0	1	0	bta-miR-935				-0.01	-0.01	N/A
PPP2R3A	ENST00000264977.3	protein phosphatase 2, regulatory subunit B'', alpha	32	1	0	0	1	0	bta-miR-935				-0.01	-0.01	N/A
COA1	ENST00000395879.1	cytochrome c oxidase assembly factor 1 homolog (S. cerevisiae)	244	1	0	1	0	1	bta-miR-935				-0.01	-0.22	N/A
METTL16	ENST00000263092.6	methyltransferase like 16	8	1	0	1	0	1	bta-miR-935				-0.01	-0.02	N/A
STC2	ENST00000265087.4	stanniocalcin 2	1112	1	0	0	1	0	bta-miR-935				-0.01	-0.06	N/A
NDFIP2	ENST00000218652.7	Nedd4 family interacting protein 2	1747	1	0	1	0	0	bta-miR-935				-0.01	-0.09	N/A
SOS1	ENST00000426016.1	son of sevenless homolog 1 (Drosophila)	189	2	2	0	0	1	bta-miR-935				-0.01	-0.09	N/A
MRPL48	ENST00000535529.1	mitochondrial ribosomal protein L48	354	1	0	1	0	0	bta-miR-935				-0.01	-0.28	N/A
EPM2AIP1	ENST00000322716.5	EPM2A (laforin) interacting protein 1	218	1	0	1	0	2	bta-miR-935				-0.01	-0.04	N/A
ZFYVE20	ENST00000253699.3	zinc finger, FYVE domain containing 20	57	1	0	0	1	0	bta-miR-935				-0.01	-0.02	N/A
PDE7B	ENST00000308191.6	phosphodiesterase 7B	148	1	0	1	0	0	bta-miR-935				-0.01	-0.12	N/A
CCDC85C	ENST00000380243.4	coiled-coil domain containing 85C	86	1	1	0	0	0	bta-miR-935				-0.01	-0.11	N/A
NUP35	ENST00000295119.4	nucleoporin 35kDa	210	1	0	1	0	1	bta-miR-935				-0.01	-0.21	N/A
KIAA0895	ENST00000297063.6	KIAA0895	1104	1	0	0	1	1	bta-miR-935				-0.01	-0.01	N/A
GABRA4	ENST00000264318.3	gamma-aminobutyric acid (GABA) A receptor, alpha 4	5	1	0	0	1	1	bta-miR-935				-0.01	-0.01	N/A
PTRHD1	ENST00000328379.5	peptidyl-tRNA hydrolase domain containing 1	1255	1	0	0	1	0	bta-miR-935				-0.01	-0.15	N/A
TECPR2	ENST00000359520.7	tectonin beta-propeller repeat containing 2	109	1	1	0	0	0	bta-miR-935				-0.01	-0.03	N/A
WDR70	ENST00000265107.4	WD repeat domain 70	23	1	0	1	0	0	bta-miR-935				-0.01	-0.02	N/A
SIAE	ENST00000263593.3	sialic acid acetylesterase	22	1	1	0	0	1	bta-miR-935				-0.01	-0.05	N/A
ARPP19	ENST00000566423.1	cAMP-regulated phosphoprotein, 19kDa	1316	1	0	0	1	1	bta-miR-935				-0.01	-0.04	N/A
FAM110B	ENST00000361488.3	family with sequence similarity 110, member B	60	1	0	1	0	0	bta-miR-935				-0.01	-0.07	N/A
ADCY7	ENST00000394697.2	adenylate cyclase 7	238	1	0	0	1	0	bta-miR-935				-0.01	-0.01	N/A
SSH2	ENST00000582084.1	slingshot protein phosphatase 2	190	1	0	0	1	0	bta-miR-935				-0.01	-0.12	N/A
FAM102A	ENST00000373095.1	family with sequence similarity 102, member A	85	1	0	1	0	0	bta-miR-935				-0.01	-0.02	N/A
SCARB2	ENST00000264896.2	scavenger receptor class B, member 2	5609	1	1	0	0	0	bta-miR-935				-0.01	-0.26	N/A
PLEKHB2	ENST00000438882.2	pleckstrin homology domain containing, family B (evectins) member 2	1358	1	0	0	1	0	bta-miR-935				-0.01	-0.01	N/A
NFAT5	ENST00000354436.2	nuclear factor of activated T-cells 5, tonicity-responsive	128	1	1	0	0	2	bta-miR-935				-0.01	-0.03	N/A
CAV1	ENST00000405348.1	caveolin 1, caveolae protein, 22kDa	415	1	0	0	1	0	bta-miR-935				-0.01	-0.02	N/A
PRELID2	ENST00000334744.4	PRELI domain containing 2	63	1	0	0	1	0	bta-miR-935				-0.01	-0.02	N/A
DARS	ENST00000264161.4	aspartyl-tRNA synthetase	361	1	0	0	1	0	bta-miR-935				-0.01	-0.06	N/A
EMB	ENST00000303221.5	embigin	17	1	0	0	1	0	bta-miR-935				-0.01	-0.13	N/A
ARRB1	ENST00000420843.2	arrestin, beta 1	598	1	1	0	0	0	bta-miR-935				-0.01	-0.06	N/A
DCUN1D1	ENST00000292782.4	DCN1, defective in cullin neddylation 1, domain containing 1	267	2	0	0	2	2	bta-miR-935				-0.01	-0.02	N/A
UFD1L	ENST00000399523.1	ubiquitin fusion degradation 1 like (yeast)	942	1	0	1	0	1	bta-miR-935				-0.01	-0.32	N/A
PPFIA2	ENST00000549396.1	protein tyrosine phosphatase, receptor type, f polypeptide (PTPRF), interacting protein (liprin), alpha 2	5	1	0	0	1	2	bta-miR-935				-0.01	-0.01	N/A
THSD7A	ENST00000423059.4	thrombospondin, type I, domain containing 7A	5	1	0	0	1	1	bta-miR-935				-0.01	-0.01	N/A
PCCB	ENST00000469217.1	propionyl CoA carboxylase, beta polypeptide	379	1	0	0	1	0	bta-miR-935				-0.01	-0.1	N/A
PLA2G4A	ENST00000367466.3	phospholipase A2, group IVA (cytosolic, calcium-dependent)	75	1	1	0	0	0	bta-miR-935				-0.01	-0.17	N/A
QKI	ENST00000392127.2	QKI, KH domain containing, RNA binding	323	2	0	0	2	3	bta-miR-935				-0.01	-0.02	N/A
PLEKHG2	ENST00000425673.1	pleckstrin homology domain containing, family G (with RhoGef domain) member 2	399	1	0	0	1	0	bta-miR-935				-0.01	-0.03	N/A
EIF4EBP2	ENST00000373218.4	eukaryotic translation initiation factor 4E binding protein 2	690	1	0	0	1	1	bta-miR-935				-0.01	-0.01	N/A
TMTC3	ENST00000266712.6	transmembrane and tetratricopeptide repeat containing 3	406	1	0	0	1	1	bta-miR-935				-0.01	-0.01	N/A
PALMD	ENST00000263174.4	palmdelphin	66	1	0	0	1	0	bta-miR-935				-0.01	-0.13	N/A
TRMT5	ENST00000261249.6	tRNA methyltransferase 5	192	1	1	0	0	0	bta-miR-935				-0.01	-0.15	N/A
SLC22A17	ENST00000354772.3	solute carrier family 22, member 17	271	1	0	0	1	0	bta-miR-935				-0.01	-0.06	N/A
[truncated: 864 more rows]

## Sheet: TargetScan8.0__miR-421.Cow.pred
Ortholog of target gene	Representative transcript	Gene name	3P-seq tags + 5	Conserved sites total	Conserved 8mer sites	Conserved 7mer-m8 sites	Conserved 7mer-A1 sites	Poorly conserved sites total	Poorly conserved 8mer sites	Poorly conserved 7mer-m8 sites	Poorly conserved 7mer-A1 sites	6mer sites	Representative miRNA	Predicted occupancy (low miRNA)	Predicted occupancy (high miRNA)	Predicted occupancy (transfected miRNA)	Cumulative weighted context++ score	Total context++ score	Aggregate PCT	Previous TargetScan publication(s)
ERO1LB	ENST00000354619.5	ERO1-like beta (S. cerevisiae)	478	1	1	0	0	2	1	0	1	2	bta-miR-421				-0.75	-1.06	N/A	2011
FAM214A	ENST00000261844.7	family with sequence similarity 214, member A	62	1	1	0	0	1	1	0	0	1	bta-miR-421				-0.72	-0.72	N/A	2011
TOMM70A	ENST00000284320.5	translocase of outer mitochondrial membrane 70 homolog A (S. cerevisiae)	639	2	1	0	1	0	0	0	0	1	bta-miR-421				-0.67	-0.73	N/A	2011
CAPZA1	ENST00000263168.3	capping protein (actin filament) muscle Z-line, alpha 1	1159	1	1	0	0	2	0	1	1	1	bta-miR-421				-0.67	-0.67	N/A	2011
GEMIN6	ENST00000409011.1	gem (nuclear organelle) associated protein 6	257	1	1	0	0	0	0	0	0	0	bta-miR-421				-0.63	-0.63	N/A	NULL
INO80C	ENST00000334598.7	INO80 complex subunit C	582	1	1	0	0	0	0	0	0	0	bta-miR-421				-0.61	-0.61	N/A	2011
SGIP1	ENST00000371036.3	SH3-domain GRB2-like (endophilin) interacting protein 1	180	1	1	0	0	3	2	0	1	3	bta-miR-421				-0.58	-0.65	N/A	2011
CASD1	ENST00000297273.4	CAS1 domain containing 1	270	1	1	0	0	0	0	0	0	0	bta-miR-421				-0.52	-0.52	N/A	2011
METTL23	ENST00000588783.1	methyltransferase like 23	33	1	1	0	0	0	0	0	0	0	bta-miR-421				-0.51	-0.51	N/A	NULL
EIF1AX	ENST00000379607.5	eukaryotic translation initiation factor 1A, X-linked	277	1	1	0	0	1	0	1	0	2	bta-miR-421				-0.51	-0.55	N/A	2011
KIAA2026	ENST00000399933.3	KIAA2026	712	1	1	0	0	0	0	0	0	0	bta-miR-421				-0.5	-0.5	N/A	NULL
AFF4	ENST00000265343.5	AF4/FMR2 family, member 4	2755	1	1	0	0	4	1	1	2	3	bta-miR-421				-0.49	-0.5	N/A	2011
BEND4	ENST00000504360.1	BEN domain containing 4	187	1	0	1	0	2	0	1	1	3	bta-miR-421				-0.49	-0.49	N/A	NULL
NMB	ENST00000360476.3	neuromedin B	529	1	1	0	0	0	0	0	0	0	bta-miR-421				-0.48	-0.49	N/A	2011
RDX	ENST00000343115.4	radixin	44	2	1	0	1	3	0	1	2	0	bta-miR-421				-0.48	-0.52	N/A	NULL
KIAA0226L	ENST00000378781.3	KIAA0226-like	21	1	1	0	0	2	0	2	0	0	bta-miR-421				-0.47	-0.47	N/A	NULL
FAR1	ENST00000354817.3	fatty acyl CoA reductase 1	814	1	1	0	0	4	1	1	2	0	bta-miR-421				-0.47	-0.51	N/A	2011
CNOT4	ENST00000541284.1	CCR4-NOT transcription complex, subunit 4	27	1	1	0	0	1	0	1	0	0	bta-miR-421				-0.46	-0.46	N/A	NULL
CLDN11	ENST00000064724.3	claudin 11	1116	1	1	0	0	0	0	0	0	0	bta-miR-421				-0.45	-0.45	N/A	2011
PPP1CC	ENST00000335007.5	protein phosphatase 1, catalytic subunit, gamma isozyme	3739	1	1	0	0	2	0	1	1	0	bta-miR-421				-0.44	-0.54	N/A	2011
PRCC	ENST00000271526.4	papillary renal cell carcinoma (translocation-associated)	8562	1	1	0	0	0	0	0	0	0	bta-miR-421				-0.44	-0.44	N/A	2011
NADK	ENST00000341426.5	NAD kinase	173	2	1	0	1	1	0	1	0	0	bta-miR-421				-0.42	-0.66	N/A	2011
SYT14	ENST00000399639.2	synaptotagmin XIV	16	1	1	0	0	2	1	0	1	0	bta-miR-421				-0.41	-0.52	N/A	2011
KCNJ15	ENST00000328656.4	potassium inwardly-rectifying channel, subfamily J, member 15	5	1	0	1	0	2	0	1	1	0	bta-miR-421				-0.4	-0.4	N/A	NULL
ELMOD1	ENST00000265840.7	ELMO/CED-12 domain containing 1	24	1	1	0	0	0	0	0	0	0	bta-miR-421				-0.4	-0.4	N/A	2011
MEIS2	ENST00000397624.3	Meis homeobox 2	63	1	0	1	0	2	1	0	1	1	bta-miR-421				-0.4	-0.54	N/A	2011
ZMAT3	ENST00000311417.2	zinc finger, matrin-type 3	459	1	1	0	0	4	1	1	2	2	bta-miR-421				-0.4	-0.51	N/A	NULL
FAM84B	ENST00000304916.3	family with sequence similarity 84, member B	45	1	0	0	1	2	1	0	1	2	bta-miR-421				-0.4	-0.43	N/A	2011
PACRGL	ENST00000502374.1	PARK2 co-regulated-like	314	1	1	0	0	0	0	0	0	1	bta-miR-421				-0.38	-0.39	N/A	NULL
C3orf38	ENST00000486971.1	chromosome 3 open reading frame 38	683	1	1	0	0	1	0	1	0	0	bta-miR-421				-0.38	-0.57	N/A	2011
RASA1	ENST00000456692.2	RAS p21 protein activator (GTPase activating protein) 1	1700	1	1	0	0	1	0	1	0	1	bta-miR-421				-0.38	-0.42	N/A	NULL
RAD54B	ENST00000297592.5	RAD54 homolog B (S. cerevisiae)	36	1	0	1	0	2	0	1	1	2	bta-miR-421				-0.38	-0.42	N/A	2011
NHP2	ENST00000314397.4	NHP2 ribonucleoprotein	77	1	1	0	0	0	0	0	0	0	bta-miR-421				-0.38	-0.38	N/A	NULL
CEP55	ENST00000371485.3	centrosomal protein 55kDa	92	1	1	0	0	0	0	0	0	0	bta-miR-421				-0.37	-0.42	N/A	2011
ZNF638	ENST00000355812.3	zinc finger protein 638	15	1	0	1	0	0	0	0	0	1	bta-miR-421				-0.36	-0.42	N/A	NULL
FGF10	ENST00000264664.4	fibroblast growth factor 10	5	1	1	0	0	3	0	2	1	1	bta-miR-421				-0.36	-0.5	N/A	NULL
CHM	ENST00000357749.2	choroideremia (Rab escort protein 1)	217	1	1	0	0	1	0	0	1	0	bta-miR-421				-0.36	-0.36	N/A	NULL
CTDSPL2	ENST00000260327.4	CTD (carboxy-terminal domain, RNA polymerase II, polypeptide A) small phosphatase like 2	457	1	1	0	0	1	0	0	1	0	bta-miR-421				-0.35	-0.36	N/A	2011
MEI4	ENST00000602452.2	meiosis-specific 4 homolog (S. cerevisiae)	5	1	0	1	0	1	0	0	1	0	bta-miR-421				-0.34	-0.34	N/A	NULL
ARHGEF9	ENST00000253401.6	Cdc42 guanine nucleotide exchange factor (GEF) 9	13	1	1	0	0	1	0	0	1	0	bta-miR-421				-0.34	-0.34	N/A	2011
GRM8	ENST00000358373.3	glutamate receptor, metabotropic 8	26	1	1	0	0	0	0	0	0	1	bta-miR-421				-0.34	-0.35	N/A	2011
ZCCHC5	ENST00000321110.1	zinc finger, CCHC domain containing 5	5	1	1	0	0	1	0	0	1	0	bta-miR-421				-0.33	-0.33	N/A	2011
NCBP2	ENST00000447325.1	nuclear cap binding protein subunit 2, 20kDa	4301	1	1	0	0	0	0	0	0	1	bta-miR-421				-0.33	-0.33	N/A	NULL
FAM122A	ENST00000394264.3	family with sequence similarity 122A	1277	2	0	0	2	1	1	0	0	1	bta-miR-421				-0.33	-0.4	N/A	2011
LHX1	ENST00000254457.5	LIM homeobox 1	15	1	1	0	0	1	0	0	1	0	bta-miR-421				-0.33	-0.36	N/A	2011
MTA1	ENST00000331320.7	metastasis associated 1	8	1	1	0	0	0	0	0	0	0	bta-miR-421				-0.33	-0.33	N/A	NULL
NKX6-1	ENST00000515820.2	NK6 homeobox 1	9	1	1	0	0	0	0	0	0	0	bta-miR-421				-0.32	-0.32	N/A	NULL
BMF	ENST00000220446.4	Bcl2 modifying factor	179	1	1	0	0	1	0	0	1	0	bta-miR-421				-0.32	-0.36	N/A	2011
NPFFR1	ENST00000277942.6	neuropeptide FF receptor 1	5	2	0	0	2	3	1	1	1	0	bta-miR-421				-0.32	-0.32	N/A	NULL
LPGAT1	ENST00000366997.4	lysophosphatidylglycerol acyltransferase 1	135	1	1	0	0	2	0	0	2	4	bta-miR-421				-0.31	-0.46	N/A	2011
SNX12	ENST00000374274.3	sorting nexin 12	849	1	1	0	0	1	0	0	1	0	bta-miR-421				-0.3	-0.3	N/A	NULL
FRS3	ENST00000373018.3	fibroblast growth factor receptor substrate 3	41	1	0	1	0	0	0	0	0	0	bta-miR-421				-0.3	-0.3	N/A	2011
ZNF706	ENST00000311212.4	zinc finger protein 706	325	1	0	1	0	0	0	0	0	1	bta-miR-421				-0.3	-0.34	N/A	2011
JARID2	ENST00000341776.2	jumonji, AT rich interactive domain 2	199	1	1	0	0	0	0	0	0	0	bta-miR-421				-0.3	-0.3	N/A	2011
PPP2R2C	ENST00000335585.5	protein phosphatase 2, regulatory subunit B, gamma	115	1	1	0	0	1	0	0	1	2	bta-miR-421				-0.29	-0.29	N/A	2011
AKAP1	ENST00000337714.3	A kinase (PRKA) anchor protein 1	843	1	1	0	0	0	0	0	0	2	bta-miR-421				-0.29	-0.29	N/A	NULL
ARX	ENST00000379044.4	aristaless related homeobox	5	1	1	0	0	0	0	0	0	0	bta-miR-421				-0.29	-0.29	N/A	2011
HAUS7	ENST00000421080.2	HAUS augmin-like complex, subunit 7	571	1	1	0	0	0	0	0	0	0	bta-miR-421				-0.29	-0.29	N/A	NULL
ZC3H12C	ENST00000278590.3	zinc finger CCCH-type containing 12C	150	1	0	1	0	2	0	0	2	2	bta-miR-421				-0.28	-0.29	N/A	2011
GPRIN3	ENST00000609438.1	GPRIN family member 3	213	1	0	1	0	3	0	0	3	0	bta-miR-421				-0.28	-0.28	N/A	NULL
CCNT2	ENST00000295238.6	cyclin T2	381	1	0	0	1	3	1	2	0	0	bta-miR-421				-0.27	-0.3	N/A	2011
MSL2	ENST00000309993.2	male-specific lethal 2 homolog (Drosophila)	175	1	1	0	0	2	0	0	2	0	bta-miR-421				-0.26	-0.33	N/A	2011
RORA	ENST00000335670.6	RAR-related orphan receptor A	102	1	1	0	0	4	0	1	3	1	bta-miR-421				-0.26	-0.31	N/A	2011
TEX261	ENST00000272438.4	testis expressed 261	359	1	1	0	0	0	0	0	0	0	bta-miR-421				-0.26	-0.26	N/A	2011
NDUFC1	ENST00000394228.1	NADH dehydrogenase (ubiquinone) 1, subcomplex unknown, 1, 6kDa	84	1	0	1	0	0	0	0	0	0	bta-miR-421				-0.26	-0.36	N/A	NULL
GSPT1	ENST00000434724.2	G1 to S phase transition 1	1119	1	1	0	0	0	0	0	0	2	bta-miR-421				-0.25	-0.26	N/A	2011
FGF14	ENST00000376131.4	fibroblast growth factor 14	5	1	1	0	0	0	0	0	0	1	bta-miR-421				-0.25	-0.25	N/A	NULL
APAF1	ENST00000333991.1	apoptotic peptidase activating factor 1	23	1	0	1	0	0	0	0	0	0	bta-miR-421				-0.25	-0.25	N/A	NULL
SERTAD4	ENST00000367012.3	SERTA domain containing 4	296	1	0	1	0	3	0	1	2	0	bta-miR-421				-0.25	-0.43	N/A	NULL
OTUD4	ENST00000454497.2	OTU domain containing 4	18	1	0	0	1	3	1	0	2	1	bta-miR-421				-0.25	-0.25	N/A	NULL
SCGB2A1	ENST00000244930.4	secretoglobin, family 2A, member 1	5	1	0	0	1	0	0	0	0	0	bta-miR-421				-0.25	-0.25	N/A	NULL
AURKA	ENST00000395907.1	aurora kinase A	435	1	1	0	0	0	0	0	0	0	bta-miR-421				-0.24	-0.24	N/A	NULL
DNAJC27	ENST00000264711.2	DnaJ (Hsp40) homolog, subfamily C, member 27	41	1	1	0	0	0	0	0	0	1	bta-miR-421				-0.24	-0.29	N/A	2011
PIPOX	ENST00000323372.4	pipecolic acid oxidase	30	1	0	0	1	1	0	0	1	0	bta-miR-421				-0.24	-0.24	N/A	2011
SKIDA1	ENST00000449193.2	SKI/DACH domain containing 1	18	1	1	0	0	0	0	0	0	0	bta-miR-421				-0.23	-0.37	N/A	2011
NDFIP1	ENST00000253814.4	Nedd4 family interacting protein 1	2478	1	0	1	0	0	0	0	0	0	bta-miR-421				-0.23	-0.24	N/A	NULL
ZCCHC14	ENST00000268616.4	zinc finger, CCHC domain containing 14	64	1	0	1	0	2	0	0	2	0	bta-miR-421				-0.23	-0.25	N/A	2011
TMEM239	ENST00000361033.1	transmembrane protein 239	5	1	0	1	0	2	0	0	2	0	bta-miR-421				-0.23	-0.23	N/A	2011
HSDL1	ENST00000219439.4	hydroxysteroid dehydrogenase like 1	699	1	1	0	0	0	0	0	0	0	bta-miR-421				-0.23	-0.26	N/A	NULL
IGSF3	ENST00000369486.3	immunoglobulin superfamily, member 3	141	2	0	1	1	2	1	1	0	1	bta-miR-421				-0.23	-0.4	N/A	2011
CDKN2B	ENST00000380142.4	cyclin-dependent kinase inhibitor 2B (p15, inhibits CDK4)	373	1	1	0	0	0	0	0	0	0	bta-miR-421				-0.23	-0.4	N/A	2011
SSR3	ENST00000476217.1	signal sequence receptor, gamma (translocon-associated protein gamma)	6034	1	0	0	1	1	0	1	0	0	bta-miR-421				-0.23	-0.4	N/A	2011
HNRNPA1	ENST00000546500.1	heterogeneous nuclear ribonucleoprotein A1	2079	1	0	1	0	1	0	0	1	0	bta-miR-421				-0.22	-0.22	N/A	2011
CRIM1	ENST00000280527.2	cysteine rich transmembrane BMP regulator 1 (chordin-like)	4842	1	1	0	0	0	0	0	0	1	bta-miR-421				-0.22	-0.22	N/A	2011
PDE4B	ENST00000371045.5	phosphodiesterase 4B, cAMP-specific	127	1	1	0	0	0	0	0	0	0	bta-miR-421				-0.22	-0.22	N/A	2011
YBX1	ENST00000321358.7	Y box binding protein 1	4740	1	0	1	0	0	0	0	0	0	bta-miR-421				-0.22	-0.22	N/A	NULL
MSI2	ENST00000284073.2	musashi RNA-binding protein 2	283	1	1	0	0	0	0	0	0	1	bta-miR-421				-0.21	-0.24	N/A	NULL
AGO1	ENST00000373204.4	argonaute RISC catalytic component 1	402	1	0	1	0	3	0	0	3	0	bta-miR-421				-0.21	-0.25	N/A	NULL
ANKRD13C	ENST00000370944.4	ankyrin repeat domain 13C	369	2	1	0	1	0	0	0	0	1	bta-miR-421				-0.21	-0.34	N/A	2011
SNAP25	ENST00000254976.2	synaptosomal-associated protein, 25kDa	54	1	0	1	0	0	0	0	0	0	bta-miR-421				-0.2	-0.2	N/A	2011
WDFY1	ENST00000233055.4	WD repeat and FYVE domain containing 1	88	1	1	0	0	1	0	0	1	2	bta-miR-421				-0.2	-0.25	N/A	2011
SOX4	ENST00000244745.1	SRY (sex determining region Y)-box 4	2736	1	0	1	0	0	0	0	0	1	bta-miR-421				-0.2	-0.2	N/A	2011
GNGT1	ENST00000455502.1	guanine nucleotide binding protein (G protein), gamma transducing activity polypeptide 1	5	1	0	0	1	0	0	0	0	0	bta-miR-421				-0.2	-0.2	N/A	NULL
ISCA2	ENST00000554924.1	iron-sulfur cluster assembly 2	135	1	0	0	1	1	0	0	1	2	bta-miR-421				-0.2	-0.42	N/A	NULL
QKI	ENST00000392127.2	QKI, KH domain containing, RNA binding	323	1	1	0	0	3	0	1	2	0	bta-miR-421				-0.2	-0.28	N/A	2011
HNRNPUL2	ENST00000301785.5	heterogeneous nuclear ribonucleoprotein U-like 2	2321	1	0	0	1	0	0	0	0	0	bta-miR-421				-0.2	-0.2	N/A	2011
PPP4R2	ENST00000356692.5	protein phosphatase 4, regulatory subunit 2	310	1	1	0	0	0	0	0	0	2	bta-miR-421				-0.2	-0.2	N/A	NULL
C16orf87	ENST00000394806.2	chromosome 16 open reading frame 87	95	1	0	0	1	1	0	0	1	1	bta-miR-421				-0.2	-0.3	N/A	NULL
ADO	ENST00000373783.1	2-aminoethanethiol (cysteamine) dioxygenase	686	2	2	0	0	1	0	0	1	1	bta-miR-421				-0.2	-0.61	N/A	NULL
DLX3	ENST00000434704.2	distal-less homeobox 3	5	1	1	0	0	0	0	0	0	0	bta-miR-421				-0.19	-0.19	N/A	2011
GDI1	ENST00000447750.2	GDP dissociation inhibitor 1	21	1	0	0	1	0	0	0	0	0	bta-miR-421				-0.19	-0.19	N/A	NULL
CDK20	ENST00000375871.4	cyclin-dependent kinase 20	25	1	1	0	0	0	0	0	0	0	bta-miR-421				-0.19	-0.19	N/A	NULL
PGBD1	ENST00000259883.3	piggyBac transposable element derived 1	452	1	0	0	1	1	0	0	1	0	bta-miR-421				-0.19	-0.26	N/A	NULL
PIGA	ENST00000542278.1	phosphatidylinositol glycan anchor biosynthesis, class A	104	1	0	1	0	2	0	0	2	1	bta-miR-421				-0.19	-0.19	N/A	2011
ZC3H7A	ENST00000396516.2	zinc finger CCCH-type containing 7A	1071	1	1	0	0	0	0	0	0	0	bta-miR-421				-0.19	-0.19	N/A	2011
ILF2	ENST00000361891.4	interleukin enhancer binding factor 2	5746	1	0	0	1	0	0	0	0	0	bta-miR-421				-0.19	-0.19	N/A	2011
ATXN3	ENST00000545170.1	ataxin 3	115	1	1	0	0	2	1	0	1	0	bta-miR-421				-0.19	-0.36	N/A	2011
JAKMIP2	ENST00000507386.1	janus kinase and microtubule interacting protein 2	26	1	1	0	0	0	0	0	0	1	bta-miR-421				-0.19	-0.19	N/A	NULL
PKIA	ENST00000396418.2	protein kinase (cAMP-dependent, catalytic) inhibitor alpha	542	1	0	1	0	0	0	0	0	0	bta-miR-421				-0.19	-0.28	N/A	NULL
SPCS2	ENST00000263672.6	signal peptidase complex subunit 2 homolog (S. cerevisiae)	28	1	0	1	0	1	0	1	0	0	bta-miR-421				-0.19	-0.19	N/A	2011
ONECUT2	ENST00000491143.2	one cut homeobox 2	847	2	1	0	1	3	2	1	0	4	bta-miR-421				-0.19	-0.22	N/A	2011
DDX17	ENST00000396821.3	DEAD (Asp-Glu-Ala-Asp) box helicase 17	2204	1	0	1	0	0	0	0	0	2	bta-miR-421				-0.19	-0.19	N/A	2011
C1orf52	ENST00000471115.1	chromosome 1 open reading frame 52	1516	1	0	0	1	0	0	0	0	1	bta-miR-421				-0.19	-0.2	N/A	NULL
ATAD2B	ENST00000238789.5	ATPase family, AAA domain containing 2B	11	1	1	0	0	2	1	0	1	2	bta-miR-421				-0.18	-0.26	N/A	2011
SEPHS1	ENST00000545675.1	selenophosphate synthetase 1	281	2	0	2	0	1	0	1	0	0	bta-miR-421				-0.18	-0.37	N/A	2011
CCDC117	ENST00000249064.4	coiled-coil domain containing 117	211	1	1	0	0	0	0	0	0	1	bta-miR-421				-0.18	-0.2	N/A	2011
PAPPA	ENST00000328252.3	pregnancy-associated plasma protein A, pappalysin 1	350	1	0	1	0	3	0	0	3	0	bta-miR-421				-0.18	-0.2	N/A	2011
SUPT16H	ENST00000216297.2	suppressor of Ty 16 homolog (S. cerevisiae)	528	1	1	0	0	0	0	0	0	0	bta-miR-421				-0.18	-0.18	N/A	2011
CPEB4	ENST00000265085.5	cytoplasmic polyadenylation element binding protein 4	472	1	1	0	0	3	0	0	3	1	bta-miR-421				-0.18	-0.23	N/A	2011
EGFR	ENST00000275493.2	epidermal growth factor receptor	632	1	0	1	0	3*	1	1	0	1	bta-miR-421				-0.18	-0.21	N/A	NULL
ANKRD17	ENST00000358602.4	ankyrin repeat domain 17	1334	1	1	0	0	0	0	0	0	1	bta-miR-421				-0.18	-0.18	N/A	2011
FGF13	ENST00000315930.6	fibroblast growth factor 13	17	1	1	0	0	0	0	0	0	0	bta-miR-421				-0.18	-0.18	N/A	2011
SP3	ENST00000310015.6	Sp3 transcription factor	285	1	1	0	0	1	0	1	0	2	bta-miR-421				-0.17	-0.27	N/A	2011
DCUN1D1	ENST00000292782.4	DCN1, defective in cullin neddylation 1, domain containing 1	267	1	0	0	1	1	0	0	1	0	bta-miR-421				-0.17	-0.18	N/A	NULL
WIPI2	ENST00000288828.4	WD repeat domain, phosphoinositide interacting 2	1038	1	0	1	0	0	0	0	0	0	bta-miR-421				-0.17	-0.19	N/A	2011
ELK3	ENST00000228741.3	ELK3, ETS-domain protein (SRF accessory protein 2)	2719	2	0	1	1	1	0	0	1	0	bta-miR-421				-0.17	-0.17	N/A	NULL
G6PC3	ENST00000269097.4	glucose 6 phosphatase, catalytic, 3	429	1	0	0	1	1	0	0	1	0	bta-miR-421				-0.17	-0.2	N/A	NULL
DDA1	ENST00000359866.4	DET1 and DDB1 associated 1	76	1	1	0	0	0	0	0	0	0	bta-miR-421				-0.17	-0.26	N/A	2011
KDSR	ENST00000406396.3	3-ketodihydrosphingosine reductase	322	1	1	0	0	1	0	0	1	0	bta-miR-421				-0.17	-0.24	N/A	NULL
ARPP19	ENST00000566423.1	cAMP-regulated phosphoprotein, 19kDa	1316	2	2	0	0	1	0	0	1	1	bta-miR-421				-0.17	-0.55	N/A	2011
PDCD4	ENST00000280154.7	programmed cell death 4 (neoplastic transformation inhibitor)	612	1	1	0	0	0	0	0	0	1	bta-miR-421				-0.16	-0.2	N/A	2011
SP8	ENST00000418710.2	Sp8 transcription factor	95	2	1	0	1	0	0	0	0	4	bta-miR-421				-0.16	-0.26	N/A	2011
NCOA7	ENST00000392477.2	nuclear receptor coactivator 7	2967	1	1	0	0	1	1	0	0	0	bta-miR-421				-0.16	-0.23	N/A	2011
PDK3	ENST00000441463.2	pyruvate dehydrogenase kinase, isozyme 3	659	1	0	1	0	3	1	0	2	2	bta-miR-421				-0.16	-0.25	N/A	2011
TTBK2	ENST00000267890.6	tau tubulin kinase 2	18	1	1	0	0	2	1	0	1	1	bta-miR-421				-0.16	-0.16	N/A	2011
DTX1	ENST00000257600.3	deltex homolog 1 (Drosophila)	10	1	1	0	0	1	0	1	0	0	bta-miR-421				-0.15	-0.15	N/A	2011
EIF2S2	ENST00000374980.2	eukaryotic translation initiation factor 2, subunit 2 beta, 38kDa	575	1	0	1	0	0	0	0	0	0	bta-miR-421				-0.15	-0.15	N/A	2011
ZBTB11	ENST00000312938.4	zinc finger and BTB domain containing 11	179	1	0	0	1	1	0	1	0	0	bta-miR-421				-0.15	-0.32	N/A	NULL
PRKD1	ENST00000331968.5	protein kinase D1	75	1	0	1	0	0	0	0	0	0	bta-miR-421				-0.15	-0.15	N/A	2011
ARGLU1	ENST00000400198.3	arginine and glutamate rich 1	9450	1	0	0	1	1	0	0	1	0	bta-miR-421				-0.15	-0.32	N/A	2011
SPRY1	ENST00000394339.2	sprouty homolog 1, antagonist of FGF signaling (Drosophila)	150	1	1	0	0	0	0	0	0	2	bta-miR-421				-0.15	-0.28	N/A	2011
SLC8A2	ENST00000236877.6	solute carrier family 8 (sodium/calcium exchanger), member 2	5	1	0	1	0	0	0	0	0	0	bta-miR-421				-0.14	-0.14	N/A	2011
NR3C2	ENST00000344721.4	nuclear receptor subfamily 3, group C, member 2	425	1	1	0	0	0	0	0	0	0	bta-miR-421				-0.14	-0.14	N/A	2011
APBB2	ENST00000295974.8	amyloid beta (A4) precursor protein-binding, family B, member 2	704	1	0	1	0	1	0	0	1	2	bta-miR-421				-0.14	-0.17	N/A	2011
KCNA5	ENST00000252321.3	potassium voltage-gated channel, shaker-related subfamily, member 5	5	1	1	0	0	0	0	0	0	0	bta-miR-421				-0.14	-0.14	N/A	2011
BCOR	ENST00000397354.3	BCL6 corepressor	355	1	0	1	0	1	0	1	0	1	bta-miR-421				-0.14	-0.16	N/A	2011
PRKAA2	ENST00000371244.4	protein kinase, AMP-activated, alpha 2 catalytic subunit	561	1	1	0	0	2	0	0	2	2	bta-miR-421				-0.14	-0.14	N/A	2011
NAA50	ENST00000240922.3	N(alpha)-acetyltransferase 50, NatE catalytic subunit	260	1	0	1	0	1	0	0	1	2	bta-miR-421				-0.14	-0.33	N/A	2011
SLC18A2	ENST00000298472.5	solute carrier family 18 (vesicular monoamine transporter), member 2	5	1	0	0	1	1	0	0	1	0	bta-miR-421				-0.14	-0.14	N/A	2011
TULP4	ENST00000367094.2	tubby like protein 4	93	1	0	1	0	1	1	0	0	0	bta-miR-421				-0.14	-0.15	N/A	2011
RPRD1B	ENST00000373433.4	regulation of nuclear pre-mRNA domain containing 1B	1140	1	0	0	1	0	0	0	0	0	bta-miR-421				-0.13	-0.18	N/A	2011
HNRNPDL	ENST00000602300.1	heterogeneous nuclear ribonucleoprotein D-like	217	1	0	1	0	0	0	0	0	0	bta-miR-421				-0.13	-0.13	N/A	2011
FLRT3	ENST00000378053.3	fibronectin leucine rich transmembrane protein 3	11	1	0	0	1	0	0	0	0	1	bta-miR-421				-0.13	-0.13	N/A	2011
ASAP1	ENST00000357668.1	ArfGAP with SH3 domain, ankyrin repeat and PH domain 1	185	1	1	0	0	1	1	0	0	0	bta-miR-421				-0.13	-0.19	N/A	2011
RIC3	ENST00000396677.2	RIC3 acetylcholine receptor chaperone	5	1	0	0	1	0	0	0	0	1	bta-miR-421				-0.13	-0.13	N/A	2011
PAPOLG	ENST00000238714.3	poly(A) polymerase gamma	49	1	0	1	0	0	0	0	0	1	bta-miR-421				-0.13	-0.14	N/A	2011
MAGED1	ENST00000326587.7	melanoma antigen family D, 1	8092	1	0	1	0	0	0	0	0	0	bta-miR-421				-0.13	-0.13	N/A	2011
C11orf87	ENST00000327419.6	chromosome 11 open reading frame 87	5	1	0	1	0	0	0	0	0	0	bta-miR-421				-0.13	-0.13	N/A	NULL
IREB2	ENST00000258886.8	iron-responsive element binding protein 2	1096	1	0	0	1	0	0	0	0	1	bta-miR-421				-0.13	-0.18	N/A	2011
PTPRB	ENST00000334414.6	protein tyrosine phosphatase, receptor type, B	42	1	0	1	0	0	0	0	0	0	bta-miR-421				-0.13	-0.13	N/A	2011
RASSF4	ENST00000374417.2	Ras association (RalGDS/AF-6) domain family member 4	515	1	0	0	1	1	0	1	0	0	bta-miR-421				-0.13	-0.15	N/A	NULL
SCN2A	ENST00000375437.2	sodium channel, voltage-gated, type II, alpha subunit	7	1	1	0	0	0	0	0	0	0	bta-miR-421				-0.13	-0.13	N/A	2011
NUP62	ENST00000422090.2	nucleoporin 62kDa	3929	1	0	1	0	0	0	0	0	0	bta-miR-421				-0.13	-0.13	N/A	2011
CNOT6L	ENST00000504123.1	CCR4-NOT transcription complex, subunit 6-like	23	1	1	0	0	1	0	0	1	1	bta-miR-421				-0.13	-0.19	N/A	2011
DRGX	ENST00000374139.2	dorsal root ganglia homeobox	5	1	0	1	0	0	0	0	0	1	bta-miR-421				-0.13	-0.13	N/A	NULL
SND1	ENST00000354725.3	staphylococcal nuclease and tudor domain containing 1	7201	1	0	1	0	0	0	0	0	0	bta-miR-421				-0.12	-0.12	N/A	NULL
ELK4	ENST00000357992.4	ELK4, ETS-domain protein (SRF accessory protein 1)	39	1	1	0	0	3	1	1	1	1	bta-miR-421				-0.12	-0.24	N/A	2011
FOXN2	ENST00000340553.3	forkhead box N2	441	1	1	0	0	0	0	0	0	3	bta-miR-421				-0.12	-0.12	N/A	NULL
SAMD12	ENST00000409003.4	sterile alpha motif domain containing 12	57	1	0	1	0	2	0	1	1	2	bta-miR-421				-0.12	-0.12	N/A	NULL
H1F0	ENST00000340857.2	H1 histone family, member 0	234	1	1	0	0	0	0	0	0	0	bta-miR-421				-0.12	-0.14	N/A	NULL
SRSF1	ENST00000258962.4	serine/arginine-rich splicing factor 1	1430	1	0	0	1	1	0	0	1	1	bta-miR-421				-0.12	-0.27	N/A	2011
LSM2	ENST00000375661.5	LSM2 homolog, U6 small nuclear RNA associated (S. cerevisiae)	8730	1	0	1	0	0	0	0	0	0	bta-miR-421				-0.12	-0.12	N/A	NULL
GSE1	ENST00000253458.7	Gse1 coiled-coil protein	133	1	0	0	1	0	0	0	0	0	bta-miR-421				-0.12	-0.12	N/A	2011
GCNT2	ENST00000316170.3	glucosaminyl (N-acetyl) transferase 2, I-branching enzyme (I blood group)	651	1	1	0	0	0	0	0	0	0	bta-miR-421				-0.12	-0.12	N/A	2011
INSC	ENST00000528567.1	inscuteable homolog (Drosophila)	27	1	0	0	1	0	0	0	0	0	bta-miR-421				-0.12	-0.16	N/A	2011
MEIS1	ENST00000488550.1	Meis homeobox 1	533	1	0	1	0	0	0	0	0	2	bta-miR-421				-0.12	-0.12	N/A	NULL
SLC25A12	ENST00000422440.2	solute carrier family 25 (aspartate/glutamate carrier), member 12	566	1	0	0	1	1	0	1	0	0	bta-miR-421				-0.12	-0.23	N/A	2011
APPL1	ENST00000288266.3	adaptor protein, phosphotyrosine interaction, PH domain and leucine zipper containing 1	908	1	0	0	1	0	0	0	0	1	bta-miR-421				-0.12	-0.12	N/A	NULL
FAM172A	ENST00000395965.3	family with sequence similarity 172, member A	257	1	0	1	0	0	0	0	0	0	bta-miR-421				-0.11	-0.19	N/A	2011
TBC1D13	ENST00000372648.5	TBC1 domain family, member 13	2204	1	0	1	0	0	0	0	0	0	bta-miR-421				-0.11	-0.11	N/A	2011
BLOC1S5	ENST00000397457.2	biogenesis of lysosomal organelles complex-1, subunit 5, muted	187	1	0	0	1	1	0	0	1	1	bta-miR-421				-0.11	-0.14	N/A	2011
BCLAF1	ENST00000531224.1	BCL2-associated transcription factor 1	1732	1	0	0	1	0	0	0	0	0	bta-miR-421				-0.11	-0.11	N/A	2011
UPF3B	ENST00000276201.2	UPF3 regulator of nonsense transcripts homolog B (yeast)	11	1	0	1	0	0	0	0	0	0	bta-miR-421				-0.11	-0.21	N/A	NULL
FRK	ENST00000606080.1	fyn-related kinase	37	1	0	1	0	2	0	1	1	0	bta-miR-421				-0.11	-0.25	N/A	2011
LDLRAD4	ENST00000399848.3	low density lipoprotein receptor class A domain containing 4	314	1	1	0	0	1	0	1	0	0	bta-miR-421				-0.11	-0.28	N/A	2011
RORB	ENST00000376896.3	RAR-related orphan receptor B	5	1	0	1	0	2	1	0	1	0	bta-miR-421				-0.11	-0.11	N/A	NULL
NIPBL	ENST00000448238.2	Nipped-B homolog (Drosophila)	250	1	1	0	0	0	0	0	0	1	bta-miR-421				-0.11	-0.24	N/A	NULL
PANK3	ENST00000239231.6	pantothenate kinase 3	522	1	0	1	0	2	0	0	2	0	bta-miR-421				-0.11	-0.28	N/A	NULL
ACSL3	ENST00000357430.3	acyl-CoA synthetase long-chain family member 3	2533	1	0	0	1	0	0	0	0	1	bta-miR-421				-0.11	-0.13	N/A	2011
NXN	ENST00000575801.1	nucleoredoxin	811	1	0	1	0	0	0	0	0	0	bta-miR-421				-0.11	-0.11	N/A	2011
MXI1	ENST00000332674.5	MAX interactor 1, dimerization protein	278	1	0	0	1	0	0	0	0	1	bta-miR-421				-0.11	-0.11	N/A	NULL
PTAR1	ENST00000377200.5	protein prenyltransferase alpha subunit repeat containing 1	161	1	1	0	0	2	1	1	0	3	bta-miR-421				-0.11	-0.2	N/A	NULL
GHR	ENST00000230882.4	growth hormone receptor	102	1	0	0	1	0	0	0	0	0	bta-miR-421				-0.11	-0.11	N/A	NULL
AK4	ENST00000545314.1	adenylate kinase 4	116	2	1	1	0	1	0	1	0	2	bta-miR-421				-0.11	-0.11	N/A	2011
LRRC4	ENST00000249363.3	leucine rich repeat containing 4	26	1	1	0	0	0	0	0	0	1	bta-miR-421				-0.11	-0.11	N/A	2011
DUSP3	ENST00000226004.3	dual specificity phosphatase 3	836	1	0	0	1	3*	0	1	1	0	bta-miR-421				-0.11	-0.18	N/A	2011
GNAQ	ENST00000286548.4	guanine nucleotide binding protein (G protein), q polypeptide	47	1	1	0	0	0	0	0	0	2	bta-miR-421				-0.11	-0.11	N/A	NULL
HOXA13	ENST00000222753.4	homeobox A13	328	1	0	0	1	2	0	1	1	2	bta-miR-421				-0.11	-0.17	N/A	NULL
SH2D4B	ENST00000339284.2	SH2 domain containing 4B	5	1	0	0	1	0	0	0	0	1	bta-miR-421				-0.1	-0.1	N/A	2011
CXCL3	ENST00000296026.4	chemokine (C-X-C motif) ligand 3	10	1	0	0	1	0	0	0	0	0	bta-miR-421				-0.1	-0.21	N/A	2011
ABCA13	ENST00000544596.1	ATP-binding cassette, sub-family A (ABC1), member 13	5	1	0	0	1	0	0	0	0	0	bta-miR-421				-0.1	-0.1	N/A	2011
GPBP1	ENST00000424459.3	GC-rich promoter binding protein 1	732	1	0	0	1	1	0	0	1	1	bta-miR-421				-0.1	-0.19	N/A	2011
BRWD1	ENST00000342449.3	bromodomain and WD repeat domain containing 1	96	1	1	0	0	1	0	0	1	5	bta-miR-421				-0.1	-0.21	N/A	2011
SBNO1	ENST00000420886.2	strawberry notch homolog 1 (Drosophila)	87	1	1	0	0	2	0	1	1	2	bta-miR-421				-0.1	-0.13	N/A	2011
ARMC8	ENST00000469044.1	armadillo repeat containing 8	398	1	0	0	1	0	0	0	0	0	bta-miR-421				-0.1	-0.1	N/A	2011
RNF8	ENST00000373479.4	ring finger protein 8, E3 ubiquitin protein ligase	301	1	0	1	0	0	0	0	0	1	bta-miR-421				-0.1	-0.12	N/A	2011
LARP4B	ENST00000316157.3	La ribonucleoprotein domain family, member 4B	705	2	0	0	2	1	0	0	1	0	bta-miR-421				-0.1	-0.26	N/A	NULL
CPNE4	ENST00000512055.1	copine IV	5	1	0	0	1	0	0	0	0	1	bta-miR-421				-0.1	-0.1	N/A	2011
ZBTB10	ENST00000430430.1	zinc finger and BTB domain containing 10	113	1	0	0	1	0	0	0	0	1	bta-miR-421				-0.1	-0.1	N/A	NULL
ZNF470	ENST00000330619.8	zinc finger protein 470	12	1	1	0	0	0	0	0	0	0	bta-miR-421				-0.1	-0.24	N/A	NULL
VAT1L	ENST00000302536.2	vesicle amine transport 1-like	123	1	0	1	0	0	0	0	0	0	bta-miR-421				-0.1	-0.1	N/A	2011
ZFAND5	ENST00000237937.3	zinc finger, AN1-type domain 5	2522	1	0	0	1	1	0	1	0	2	bta-miR-421				-0.1	-0.23	N/A	2011
MLLT6	ENST00000325718.7	myeloid/lymphoid or mixed-lineage leukemia (trithorax homolog, Drosophila); translocated to, 6	24	1	0	1	0	0	0	0	0	0	bta-miR-421				-0.1	-0.17	N/A	2011
PAPD4	ENST00000453514.1	PAP associated domain containing 4	434	1	0	0	1	0	0	0	0	2	bta-miR-421				-0.1	-0.1	N/A	NULL
DUSP16	ENST00000298573.4	dual specificity phosphatase 16	444	1	1	0	0	0	0	0	0	0	bta-miR-421				-0.1	-0.21	N/A	2011
FAM126B	ENST00000418596.3	family with sequence similarity 126, member B	132	3	0	2	1	1	0	0	1	3	bta-miR-421				-0.1	-0.25	N/A	2011
WAC	ENST00000375664.4	WW domain containing adaptor with coiled-coil	322	1	0	0	1	1	0	1	0	2	bta-miR-421				-0.09	-0.28	N/A	2011
VKORC1L1	ENST00000360768.3	vitamin K epoxide reductase complex, subunit 1-like 1	2291	1	0	0	1	1	0	0	1	2	bta-miR-421				-0.09	-0.2	N/A	NULL
AFF3	ENST00000409236.2	AF4/FMR2 family, member 3	296	1	1	0	0	0	0	0	0	1	bta-miR-421				-0.09	-0.1	N/A	2011
PFKFB2	ENST00000367080.3	6-phosphofructo-2-kinase/fructose-2,6-biphosphatase 2	83	1	1	0	0	3	0	2	1	2	bta-miR-421				-0.09	-0.13	N/A	2011
TTC37	ENST00000358746.2	tetratricopeptide repeat domain 37	296	1	1	0	0	2	1	0	1	0	bta-miR-421				-0.09	-0.29	N/A	NULL
MMP16	ENST00000286614.6	matrix metallopeptidase 16 (membrane-inserted)	12	1	0	1	0	2	0	1	1	0	bta-miR-421				-0.09	-0.1	N/A	2011
KIAA1549L	ENST00000321505.4	KIAA1549-like	117	1	0	1	0	0	0	0	0	1	bta-miR-421				-0.09	-0.09	N/A	2011
MITF	ENST00000328528.6	microphthalmia-associated transcription factor	593	1	1	0	0	2	0	0	2	1	bta-miR-421				-0.09	-0.18	N/A	NULL
NCAM1	ENST00000316851.7	neural cell adhesion molecule 1	19	1	1	0	0	1	0	0	1	0	bta-miR-421				-0.09	-0.18	N/A	NULL
LEF1	ENST00000265165.1	lymphoid enhancer-binding factor 1	104	1	0	0	1	0	0	0	0	0	bta-miR-421				-0.09	-0.09	N/A	NULL
C17orf85	ENST00000158149.3	chromosome 17 open reading frame 85	718	1	0	0	1	0	0	0	0	0	bta-miR-421				-0.09	-0.16	N/A	2011
BACH2	ENST00000257749.4	BTB and CNC homology 1, basic leucine zipper transcription factor 2	74	1	0	1	0	1	0	1	0	1	bta-miR-421				-0.08	-0.1	N/A	2011
CHD2	ENST00000394196.4	chromodomain helicase DNA binding protein 2	1237	1	0	1	0	1	0	1	0	1	bta-miR-421				-0.08	-0.08	N/A	2011
YTHDF2	ENST00000373812.3	YTH domain family, member 2	38	1	0	1	0	0	0	0	0	0	bta-miR-421				-0.08	-0.08	N/A	2011
POLR2M	ENST00000299638.3	polymerase (RNA) II (DNA directed) polypeptide M	21	1	0	1	0	1	0	0	1	1	bta-miR-421				-0.08	-0.08	N/A	NULL
NUFIP2	ENST00000225388.4	nuclear fragile X mental retardation protein interacting protein 2	440	1	0	0	1	2	2	0	0	3	bta-miR-421				-0.08	-0.78	N/A	2011
SYT1	ENST00000457153.2	synaptotagmin I	13	1	0	1	0	0	0	0	0	0	bta-miR-421				-0.08	-0.21	N/A	2011
DGKH	ENST00000261491.5	diacylglycerol kinase, eta	46	1	1	0	0	3	0	2	1	1	bta-miR-421				-0.08	-0.13	N/A	NULL
RASAL2	ENST00000448150.3	RAS protein activator like 2	950	1	0	0	1	3	0	1	2	0	bta-miR-421				-0.08	-0.09	N/A	NULL
SAP30L	ENST00000297109.6	SAP30-like	335	1	1	0	0	0	0	0	0	1	bta-miR-421				-0.08	-0.21	N/A	2011
BTBD3	ENST00000254977.3	BTB (POZ) domain containing 3	3798	1	0	0	1	2	0	1	1	0	bta-miR-421				-0.08	-0.17	N/A	2011
ROCK1	ENST00000399799.2	Rho-associated, coiled-coil containing protein kinase 1	7	1	0	1	0	0	0	0	0	0	bta-miR-421				-0.08	-0.08	N/A	NULL
KNTC1	ENST00000537348.1	kinetochore associated 1	437	1	0	0	1	0	0	0	0	1	bta-miR-421				-0.08	-0.08	N/A	NULL
DDI2	ENST00000480945.1	DNA-damage inducible 1 homolog 2 (S. cerevisiae)	357	1	0	0	1	0	0	0	0	4	bta-miR-421				-0.08	-0.08	N/A	NULL
TRPC5	ENST00000262839.2	transient receptor potential cation channel, subfamily C, member 5	5	1	0	1	0	1	0	1	0	0	bta-miR-421				-0.08	-0.08	N/A	NULL
ATP8A2	ENST00000381655.2	ATPase, aminophospholipid transporter, class I, type 8A, member 2	22	1	0	1	0	1	0	0	1	0	bta-miR-421				-0.07	-0.15	N/A	NULL
PICALM	ENST00000532317.1	phosphatidylinositol binding clathrin assembly protein	1173	1	0	1	0	0	0	0	0	0	bta-miR-421				-0.07	-0.07	N/A	2011
GNAT1	ENST00000232461.3	guanine nucleotide binding protein (G protein), alpha transducing activity polypeptide 1	8	1	0	1	0	0	0	0	0	0	bta-miR-421				-0.07	-0.07	N/A	NULL
PRKAR2A	ENST00000265563.8	protein kinase, cAMP-dependent, regulatory, type II, alpha	583	1	1	0	0	0	0	0	0	0	bta-miR-421				-0.07	-0.07	N/A	NULL
CXorf23	ENST00000379687.3	chromosome X open reading frame 23	30	1	0	0	1	1	0	1	0	1	bta-miR-421				-0.07	-0.16	N/A	2011
NR2C2	ENST00000425241.1	nuclear receptor subfamily 2, group C, member 2	227	1	1	0	0	0	0	0	0	2	bta-miR-421				-0.07	-0.11	N/A	2011
ENAH	ENST00000366844.3	enabled homolog (Drosophila)	415	2	0	0	2	1	0	1	0	4	bta-miR-421				-0.07	-0.19	N/A	2011
GLIPR1	ENST00000266659.3	GLI pathogenesis-related 1	623	1	1	0	0	1	0	0	1	0	bta-miR-421				-0.07	-0.32	N/A	NULL
ZNF654	ENST00000309495.5	zinc finger protein 654	456	1	0	0	1	0	0	0	0	0	bta-miR-421				-0.07	-0.08	N/A	2011
CS	ENST00000548567.1	citrate synthase	52	1	0	1	0	0	0	0	0	1	bta-miR-421				-0.07	-0.07	N/A	2011
KAT6A	ENST00000265713.2	K(lysine) acetyltransferase 6A	21	1	1	0	0	0	0	0	0	1	bta-miR-421				-0.07	-0.11	N/A	2011
IVNS1ABP	ENST00000367498.3	influenza virus NS1A binding protein	2215	1	1	0	0	1	0	1	0	0	bta-miR-421				-0.07	-0.43	N/A	2011
TMEM185B	ENST00000426077.2	transmembrane protein 185B	1146	1	0	0	1	0	0	0	0	1	bta-miR-421				-0.06	-0.09	N/A	2011
IQSEC1	ENST00000273221.4	IQ motif and Sec7 domain 1	415	1	0	1	0	1	0	1	0	0	bta-miR-421				-0.06	-0.08	N/A	2011
CUL4B	ENST00000371322.5	cullin 4B	150	1	0	0	1	1	0	1	0	0	bta-miR-421				-0.06	-0.27	N/A	2011
APPBP2	ENST00000083182.3	amyloid beta precursor protein (cytoplasmic tail) binding protein 2	907	1	0	0	1	0	0	0	0	4	bta-miR-421				-0.06	-0.19	N/A	2011
CSNK1A1	ENST00000261798.5	casein kinase 1, alpha 1	769	1	1	0	0	1	1	0	0	1	bta-miR-421				-0.06	-0.26	N/A	NULL
FBXL16	ENST00000397621.1	F-box and leucine-rich repeat protein 16	5	1	1	0	0	0	0	0	0	0	bta-miR-421				-0.06	-0.06	N/A	2011
OPA1	ENST00000392438.3	optic atrophy 1 (autosomal dominant)	962	1	0	1	0	0	0	0	0	2	bta-miR-421				-0.06	-0.08	N/A	NULL
ZNF462	ENST00000277225.5	zinc finger protein 462	214	1	0	1	0	0	0	0	0	0	bta-miR-421				-0.06	-0.1	N/A	NULL
USP47	ENST00000339865.5	ubiquitin specific peptidase 47	665	1	0	1	0	2	0	0	2	2	bta-miR-421				-0.06	-0.12	N/A	2011
KANSL1	ENST00000574590.1	KAT8 regulatory NSL complex subunit 1	5	1	1	0	0	0	0	0	0	0	bta-miR-421				-0.06	-0.06	N/A	2011
FNIP2	ENST00000264433.6	folliculin interacting protein 2	266	1	0	1	0	1	0	1	0	0	bta-miR-421				-0.06	-0.07	N/A	NULL
XRN1	ENST00000264951.4	5'-3' exoribonuclease 1	612	1	1	0	0	1	1	0	0	1	bta-miR-421				-0.06	-0.06	N/A	2011
STRN	ENST00000263918.4	striatin, calmodulin binding protein	476	1	1	0	0	2	0	1	1	1	bta-miR-421				-0.06	-0.13	N/A	2011
GJC1	ENST00000426548.1	gap junction protein, gamma 1, 45kDa	195	1	0	0	1	3	0	0	3	1	bta-miR-421				-0.06	-0.35	N/A	2011
C3orf14	ENST00000494481.1	chromosome 3 open reading frame 14	67	1	0	1	0	1	0	1	0	1	bta-miR-421				-0.06	-0.24	N/A	NULL
PAIP2B	ENST00000244221.8	poly(A) binding protein interacting protein 2B	42	1	1	0	0	3	0	2	1	3	bta-miR-421				-0.06	-0.5	N/A	2011
SRSF10	ENST00000343255.5	serine/arginine-rich splicing factor 10	1920	1	0	1	0	1	0	1	0	1	bta-miR-421				-0.06	-0.08	N/A	2011
LIN9	ENST00000328205.5	lin-9 homolog (C. elegans)	139	1	1	0	0	0	0	0	0	1	bta-miR-421				-0.06	-0.23	N/A	NULL
ABI2	ENST00000295851.5	abl-interactor 2	877	1	0	1	0	1	1	0	0	2	bta-miR-421				-0.05	-0.21	N/A	NULL
PRUNE2	ENST00000376718.3	prune homolog 2 (Drosophila)	121	1	1	0	0	1	1	0	0	4	bta-miR-421				-0.05	-0.06	N/A	2011
ZC3H12A	ENST00000373087.6	zinc finger CCCH-type containing 12A	94	1	0	1	0	0	0	0	0	0	bta-miR-421				-0.05	-0.05	N/A	2011
TBC1D30	ENST00000542120.1	TBC1 domain family, member 30	153	1	1	0	0	0	0	0	0	2	bta-miR-421				-0.05	-0.13	N/A	2011
KPNA4	ENST00000334256.4	karyopherin alpha 4 (importin alpha 3)	111	2	0	0	2	0	0	0	0	1	bta-miR-421				-0.05	-0.07	N/A	2011
KIAA0232	ENST00000425103.1	KIAA0232	119	1	1	0	0	1	1	0	0	0	bta-miR-421				-0.05	-0.08	N/A	2011
ARFGEF1	ENST00000262215.3	ADP-ribosylation factor guanine nucleotide-exchange factor 1 (brefeldin A-inhibited)	70	1	0	0	1	0	0	0	0	0	bta-miR-421				-0.05	-0.16	N/A	NULL
UHMK1	ENST00000538489.1	U2AF homology motif (UHM) kinase 1	48	1	0	1	0	2	0	1	1	1	bta-miR-421				-0.05	-0.18	N/A	2011
UBN2	ENST00000473989.3	ubinuclein 2	238	1	0	0	1	1	0	0	1	2	bta-miR-421				-0.05	-0.05	N/A	2011
C11orf30	ENST00000529032.1	chromosome 11 open reading frame 30	230	1	0	0	1	0	0	0	0	0	bta-miR-421				-0.05	-0.08	N/A	NULL
CMTM4	ENST00000394106.2	CKLF-like MARVEL transmembrane domain containing 4	22	1	0	0	1	0	0	0	0	1	bta-miR-421				-0.05	-0.16	N/A	2011
EPSTI1	ENST00000313624.7	epithelial stromal interaction 1 (breast)	11	1	0	1	0	0	0	0	0	0	bta-miR-421				-0.05	-0.05	N/A	NULL
VEZF1	ENST00000584396.1	vascular endothelial zinc finger 1	209	1	0	1	0	1	0	0	1	0	bta-miR-421				-0.05	-0.05	N/A	NULL
PCGF5	ENST00000336126.5	polycomb group ring finger 5	176	1	0	1	0	1	0	0	1	0	bta-miR-421				-0.05	-0.24	N/A	2011
ATP6V1C1	ENST00000395862.3	ATPase, H+ transporting, lysosomal 42kDa, V1 subunit C1	951	1	0	1	0	1	0	0	1	2	bta-miR-421				-0.04	-0.14	N/A	2011
NPHP3	ENST00000326682.8	nephronophthisis 3 (adolescent)	44	1	1	0	0	0	0	0	0	1	bta-miR-421				-0.04	-0.04	N/A	NULL
CRYZ	ENST00000370872.3	crystallin, zeta (quinone reductase)	317	1	1	0	0	0	0	0	0	0	bta-miR-421				-0.04	-0.35	N/A	NULL
CTH	ENST00000411986.2	cystathionase (cystathionine gamma-lyase)	430	1	0	0	1	1	0	0	1	1	bta-miR-421				-0.04	-0.25	N/A	NULL
USP49	ENST00000394253.3	ubiquitin specific peptidase 49	44	1	0	1	0	2	0	1	1	1	bta-miR-421				-0.04	-0.07	N/A	NULL
DCPS	ENST00000263579.4	decapping enzyme, scavenger	320	1	1	0	0	1	0	1	0	1	bta-miR-421				-0.04	-0.15	N/A	NULL
SUB1	ENST00000265073.4	SUB1 homolog (S. cerevisiae)	242	1	0	0	1	1	1	0	0	0	bta-miR-421				-0.04	-0.63	N/A	2011
SPTY2D1	ENST00000336349.5	SPT2, Suppressor of Ty, domain containing 1 (S. cerevisiae)	241	1	0	1	0	1	1	0	0	1	bta-miR-421				-0.04	-0.2	N/A	2011
PPA2	ENST00000341695.5	pyrophosphatase (inorganic) 2	960	1	1	0	0	0	0	0	0	0	bta-miR-421				-0.04	-0.52	N/A	2011
FBXL4	ENST00000369244.2	F-box and leucine-rich repeat protein 4	321	1	0	1	0	0	0	0	0	1	bta-miR-421				-0.04	-0.07	N/A	NULL
RUNX1T1	ENST00000523629.1	runt-related transcription factor 1; translocated to, 1 (cyclin D-related)	9	1	1	0	0	1	0	0	1	0	bta-miR-421				-0.04	-0.04	N/A	2011
FUBP1	ENST00000370767.1	far upstream element (FUSE) binding protein 1	2021	2	1	1	0	1	0	0	1	1	bta-miR-421				-0.04	-0.1	N/A	NULL
BMPR2	ENST00000374574.2	bone morphogenetic protein receptor, type II (serine/threonine kinase)	287	1	0	1	0	0	0	0	0	1	bta-miR-421				-0.04	-0.17	N/A	2011
SFMBT1	ENST00000394752.3	Scm-like with four mbt domains 1	116	1	0	1	0	1	0	0	1	0	bta-miR-421				-0.04	-0.16	N/A	2011
CLIP2	ENST00000223398.6	CAP-GLY domain containing linker protein 2	2111	1	0	0	1	0	0	0	0	0	bta-miR-421				-0.04	-0.04	N/A	2011
ATXN1	ENST00000244769.4	ataxin 1	106	1	1	0	0	1	0	1	0	0	bta-miR-421				-0.04	-0.05	N/A	2011
MAP3K2	ENST00000409947.1	mitogen-activated protein kinase kinase kinase 2	187	1	1	0	0	1	1	0	0	2	bta-miR-421				-0.04	-0.11	N/A	2011
GAS7	ENST00000437099.2	growth arrest-specific 7	186	1	1	0	0	2	0	2	0	0	bta-miR-421				-0.04	-0.25	N/A	2011
PPTC7	ENST00000354300.3	PTC7 protein phosphatase homolog (S. cerevisiae)	817	1	0	1	0	1	0	0	1	1	bta-miR-421				-0.04	-0.1	N/A	NULL
GID8	ENST00000266069.3	GID complex subunit 8	515	1	0	0	1	0	0	0	0	0	bta-miR-421				-0.04	-0.09	N/A	2011
VMP1	ENST00000262291.4	vacuole membrane protein 1	2505	1	1	0	0	0	0	0	0	2	bta-miR-421				-0.03	-0.17	N/A	NULL
ANKRD12	ENST00000262126.4	ankyrin repeat domain 12	11	1	0	0	1	0	0	0	0	1	bta-miR-421				-0.03	-0.04	N/A	2011
ZNF652	ENST00000362063.2	zinc finger protein 652	33	1	0	0	1	3	0	1	2	0	bta-miR-421				-0.03	-0.15	N/A	2011
RPS14	ENST00000401695.3	ribosomal protein S14	2353	1	0	1	0	0	0	0	0	1	bta-miR-421				-0.03	-0.18	N/A	NULL
PRPF4	ENST00000374199.4	pre-mRNA processing factor 4	2735	1	0	1	0	0	0	0	0	0	bta-miR-421				-0.03	-0.03	N/A	NULL
HSPA4L	ENST00000296464.4	heat shock 70kDa protein 4-like	348	1	0	1	0	0	0	0	0	1	bta-miR-421				-0.03	-0.05	N/A	NULL
PROSER2	ENST00000277570.5	proline and serine-rich protein 2	61	1	0	1	0	0	0	0	0	3	bta-miR-421				-0.03	-0.06	N/A	2011
MEF2D	ENST00000464356.2	myocyte enhancer factor 2D	759	2	0	2	0	0	0	0	0	0	bta-miR-421				-0.03	-0.07	N/A	NULL
NAA60	ENST00000610180.1	N-alpha-acetyltransferase 60	1339	1	0	0	1	0	0	0	0	0	bta-miR-421				-0.03	-0.03	N/A	2011
PDGFRA	ENST00000257290.5	platelet-derived growth factor receptor, alpha polypeptide	39	1	1	0	0	0	0	0	0	1	bta-miR-421				-0.03	-0.03	N/A	2011
UBE2O	ENST00000319380.7	ubiquitin-conjugating enzyme E2O	239	1	1	0	0	0	0	0	0	0	bta-miR-421				-0.03	-0.03	N/A	2011
CHD7	ENST00000423902.2	chromodomain helicase DNA binding protein 7	925	1	1	0	0	1	0	0	1	0	bta-miR-421				-0.03	-0.04	N/A	2011
WASF2	ENST00000536657.1	WAS protein family, member 2	311	1	1	0	0	0	0	0	0	0	bta-miR-421				-0.03	-0.03	N/A	NULL
RBM14	ENST00000393979.3	RNA binding motif protein 14	3993	1	1	0	0	0	0	0	0	1	bta-miR-421				-0.03	-0.16	N/A	2011
FAM49B	ENST00000519824.2	family with sequence similarity 49, member B	52	1	0	1	0	0	0	0	0	0	bta-miR-421				-0.03	-0.18	N/A	2011
PDPK1	ENST00000441549.3	3-phosphoinositide dependent protein kinase-1	104	1	0	0	1	1	0	0	1	0	bta-miR-421				-0.03	-0.03	N/A	NULL
ARHGAP26	ENST00000378004.3	Rho GTPase activating protein 26	131	2	0	1	1	1	0	1	0	0	bta-miR-421				-0.03	-0.06	N/A	2011
ABAT	ENST00000569156.1	4-aminobutyrate aminotransferase	66	1	0	1	0	0	0	0	0	0	bta-miR-421				-0.03	-0.06	N/A	2011
IRS1	ENST00000305123.5	insulin receptor substrate 1	804	1	0	1	0	1	0	1	0	4	bta-miR-421				-0.03	-0.1	N/A	NULL
CUL3	ENST00000264414.4	cullin 3	1476	1	0	1	0	3	0	3	0	0	bta-miR-421				-0.03	-0.43	N/A	2011
SNAP91	ENST00000521485.1	synaptosomal-associated protein, 91kDa	68	1	0	1	0	0	0	0	0	0	bta-miR-421				-0.03	-0.03	N/A	2011
MCMBP	ENST00000360003.3	minichromosome maintenance complex binding protein	1411	1	1	0	0	0	0	0	0	1	bta-miR-421				-0.03	-0.27	N/A	2011
TUBB	ENST00000327892.8	tubulin, beta class I	133	1	0	0	1	1	0	0	1	1	bta-miR-421				-0.03	-0.29	N/A	2011
NFIB	ENST00000397575.3	nuclear factor I/B	1149	1	0	1	0	1	0	1	0	3	bta-miR-421				-0.02	-0.05	N/A	2011
PGM3	ENST00000513973.1	phosphoglucomutase 3	707	1	1	0	0	0	0	0	0	0	bta-miR-421				-0.02	-0.03	N/A	NULL
FCHSD2	ENST00000311172.7	FCH and double SH3 domains 2	73	1	0	0	1	0	0	0	0	1	bta-miR-421				-0.02	-0.12	N/A	2011
BTG2	ENST00000290551.4	BTG family, member 2	758	1	0	1	0	0	0	0	0	0	bta-miR-421				-0.02	-0.02	N/A	2011
URGCP	ENST00000223341.7	upregulator of cell proliferation	180	1	0	0	1	2	0	2	0	0	bta-miR-421				-0.02	-0.1	N/A	NULL
RERE	ENST00000337907.3	arginine-glutamic acid dipeptide (RE) repeats	199	1	1	0	0	1	0	1	0	0	bta-miR-421				-0.02	-0.06	N/A	NULL
SLC4A4	ENST00000340595.3	solute carrier family 4 (sodium bicarbonate cotransporter), member 4	400	1	0	1	0	0	0	0	0	1	bta-miR-421				-0.02	-0.02	N/A	2011
NHLRC2	ENST00000369301.3	NHL repeat containing 2	368	1	1	0	0	0	0	0	0	1	bta-miR-421				-0.02	-0.03	N/A	NULL
WDR7	ENST00000254442.3	WD repeat domain 7	365	1	0	0	1	1	0	1	0	0	bta-miR-421				-0.02	-0.03	N/A	NULL
ABCA9	ENST00000370732.2	ATP-binding cassette, sub-family A (ABC1), member 9	5	1	0	1	0	0	0	0	0	0	bta-miR-421				-0.02	-0.02	N/A	NULL
RP11-766F14.2	ENST00000511828.1	Protein LOC285556	5	1	0	1	0	0	0	0	0	2	bta-miR-421				-0.02	-0.02	N/A	NULL
DGKG	ENST00000265022.3	diacylglycerol kinase, gamma 90kDa	5	1	0	1	0	0	0	0	0	0	bta-miR-421				-0.02	-0.02	N/A	NULL
ADAM12	ENST00000368679.4	ADAM metallopeptidase domain 12	758	1	0	1	0	0	0	0	0	0	bta-miR-421				-0.02	-0.02	N/A	2011
KDM2A	ENST00000398645.2	lysine (K)-specific demethylase 2A	729	1	0	1	0	0	0	0	0	0	bta-miR-421				-0.02	-0.02	N/A	2011
SMARCD1	ENST00000394963.4	SWI/SNF related, matrix associated, actin dependent regulator of chromatin, subfamily d, member 1	952	1	1	0	0	1	0	1	0	0	bta-miR-421				-0.02	-0.05	N/A	2011
RAB15	ENST00000436278.2	RAB15, member RAS oncogene family	23	1	0	1	0	0	0	0	0	0	bta-miR-421				-0.02	-0.03	N/A	NULL
POLR3H	ENST00000396504.2	polymerase (RNA) III (DNA directed) polypeptide H (22.9kD)	216	1	0	1	0	0	0	0	0	0	bta-miR-421				-0.02	-0.02	N/A	NULL
IGF2BP1	ENST00000290341.3	insulin-like growth factor 2 mRNA binding protein 1	460	1	0	1	0	1	0	0	1	2	bta-miR-421				-0.02	-0.03	N/A	2011
MTF1	ENST00000373036.4	metal-regulatory transcription factor 1	98	1	0	1	0	0	0	0	0	1	bta-miR-421				-0.02	-0.02	N/A	NULL
ZNF106	ENST00000263805.4	zinc finger protein 106	406	1	0	1	0	0	0	0	0	2	bta-miR-421				-0.02	-0.02	N/A	NULL
AP5M1	ENST00000261558.3	adaptor-related protein complex 5, mu 1 subunit	198	1	1	0	0	1	0	1	0	0	bta-miR-421				-0.02	-0.08	N/A	NULL
FZD8	ENST00000374694.1	frizzled family receptor 8	791	2	1	0	1	0	0	0	0	2	bta-miR-421				-0.02	-0.07	N/A	NULL
PCM1	ENST00000524226.1	pericentriolar material 1	220	1	0	0	1	0	0	0	0	0	bta-miR-421				-0.02	-0.14	N/A	2011
KRAS	ENST00000256078.4	Kirsten rat sarcoma viral oncogene homolog	40	1	0	0	1	0	0	0	0	2	bta-miR-421				-0.01	-0.04	N/A	2011
SOX6	ENST00000316399.6	SRY (sex determining region Y)-box 6	22	1	0	1	0	1	0	1	0	1	bta-miR-421				-0.01	-0.04	N/A	2011
STRN3	ENST00000355683.5	striatin, calmodulin binding protein 3	697	1	1	0	0	0	0	0	0	0	bta-miR-421				-0.01	-0.13	N/A	2011
STXBP4	ENST00000376352.2	syntaxin binding protein 4	62	1	0	1	0	0	0	0	0	0	bta-miR-421				-0.01	-0.02	N/A	2011
FSTL4	ENST00000265342.7	follistatin-like 4	60	1	0	1	0	0	0	0	0	1	bta-miR-421				-0.01	-0.02	N/A	NULL
GTDC1	ENST00000392869.2	glycosyltransferase-like domain containing 1	241	2	0	1	1	1	0	0	1	2	bta-miR-421				-0.01	-0.19	N/A	NULL
PSMA5	ENST00000271308.4	proteasome (prosome, macropain) subunit, alpha type, 5	60	1	0	1	0	0	0	0	0	1	bta-miR-421				-0.01	-0.04	N/A	2011
TLR4	ENST00000355622.6	toll-like receptor 4	47	1	0	0	1	0	0	0	0	3	bta-miR-421				-0.01	-0.02	N/A	NULL
TPRG1	ENST00000345063.3	tumor protein p63 regulated 1	24	1	0	0	1	0	0	0	0	0	bta-miR-421				-0.01	-0.05	N/A	2011
ERCC6L2	ENST00000407474.3	excision repair cross-complementing rodent repair deficiency, complementation group 6-like 2	118	1	0	0	1	0	0	0	0	1	bta-miR-421				-0.01	-0.08	N/A	2011
PLXNC1	ENST00000258526.4	plexin C1	47	1	0	0	1	0	0	0	0	0	bta-miR-421				-0.01	-0.01	N/A	NULL
CAMK2D	ENST00000296402.5	calcium/calmodulin-dependent protein kinase II delta	938	1	0	0	1	0	0	0	0	1	bta-miR-421				-0.01	-0.01	N/A	2011
SREK1	ENST00000334121.6	splicing regulatory glutamine/lysine-rich protein 1	316	1	0	0	1	0	0	0	0	1	bta-miR-421				-0.01	-0.05	N/A	NULL
UBE2B	ENST00000265339.2	ubiquitin-conjugating enzyme E2B	3421	1	1	0	0	1	0	1	0	0	bta-miR-421				-0.01	-0.37	N/A	2011
SPRYD7	ENST00000361840.3	SPRY domain containing 7	863	1	0	0	1	0	0	0	0	1	bta-miR-421				-0.01	-0.13	N/A	NULL
KLF8	ENST00000468660.1	Kruppel-like factor 8	8	1	0	1	0	0	0	0	0	1	bta-miR-421				-0.01	-0.03	N/A	2011
DHDDS	ENST00000360009.2	dehydrodolichyl diphosphate synthase	325	1	0	1	0	0	0	0	0	0	bta-miR-421				-0.01	-0.02	N/A	2011
CENPO	ENST00000380834.2	centromere protein O	298	1	0	0	1	0	0	0	0	1	bta-miR-421				-0.01	-0.03	N/A	NULL
NRG2	ENST00000394770.1	neuregulin 2	9	1	0	1	0	0	0	0	0	0	bta-miR-421				-0.01	-0.04	N/A	2011
RRP15	ENST00000366932.3	ribosomal RNA processing 15 homolog (S. cerevisiae)	243	1	0	1	0	1	0	1	0	0	bta-miR-421				-0.01	-0.04	N/A	2011
KIAA0895L	ENST00000561621.1	KIAA0895-like	15	1	0	1	0	0	0	0	0	0	bta-miR-421				-0.01	-0.02	N/A	2011
LONRF3	ENST00000304778.7	LON peptidase N-terminal domain and ring finger 3	36	1	0	1	0	0	0	0	0	1	bta-miR-421				-0.01	-0.02	N/A	NULL
MAP3K12	ENST00000267079.2	mitogen-activated protein kinase kinase kinase 12	61	1	0	1	0	0	0	0	0	0	bta-miR-421				-0.01	-0.02	N/A	NULL
SMURF1	ENST00000361368.2	SMAD specific E3 ubiquitin protein ligase 1	58	1	1	0	0	0	0	0	0	0	bta-miR-421				-0.01	-0.03	N/A	2011
SIK3	ENST00000375300.1	SIK family kinase 3	134	1	0	0	1	2	0	1	1	1	bta-miR-421				-0.01	-0.17	N/A	2011
NSUN4	ENST00000474844.1	NOP2/Sun domain family, member 4	422	1	0	0	1	0	0	0	0	1	bta-miR-421				-0.01	-0.13	N/A	2011
NSUN3	ENST00000314622.4	NOP2/Sun domain family, member 3	220	2	0	0	2	0	0	0	0	0	bta-miR-421				-0.01	-0.18	N/A	NULL
NOL7	ENST00000451315.2	nucleolar protein 7, 27kDa	1168	1	0	1	0	0	0	0	0	0	bta-miR-421				-0.01	-0.21	N/A	NULL
SRSF7	ENST00000313117.6	serine/arginine-rich splicing factor 7	16077	1	0	0	1	0	0	0	0	0	bta-miR-421				-0.01	-0.18	N/A	2011
P2RY2	ENST00000311131.2	purinergic receptor P2Y, G-protein coupled, 2	66	1	0	1	0	0	0	0	0	2	bta-miR-421				-0.01	-0.02	N/A	NULL
CNNM2	ENST00000369878.4	cyclin M2	517	1	0	1	0	3	0	1	2	2	bta-miR-421				-0.01	-0.14	N/A	NULL
PLXNA1	ENST00000393409.2	plexin A1	189	1	0	0	1	0	0	0	0	0	bta-miR-421				-0.01	-0.01	N/A	2011
PTGS1	ENST00000362012.2	prostaglandin-endoperoxide synthase 1 (prostaglandin G/H synthase and cyclooxygenase)	399	1	1	0	0	0	0	0	0	3	bta-miR-421				-0.01	-0.03	N/A	2011
NCKAP1	ENST00000361354.4	NCK-associated protein 1	700	2	1	1	0	0	0	0	0	2	bta-miR-421				-0.01	-0.25	N/A	NULL
SF3A1	ENST00000215793.8	splicing factor 3a, subunit 1, 120kDa	1091	1	0	1	0	0	0	0	0	1	bta-miR-421				0	-0.07	N/A	2011
MEF2C	ENST00000340208.5	myocyte enhancer factor 2C	70	1	1	0	0	1	1	0	0	0	bta-miR-421				0	-0.14	N/A	2011
NUP37	ENST00000552283.1	nucleoporin 37kDa	458	2	1	0	1	1	0	1	0	2	bta-miR-421				0	-0.28	N/A	NULL
VPS53	ENST00000437048.2	vacuolar protein sorting 53 homolog (S. cerevisiae)	1332	1	0	1	0	0	0	0	0	0	bta-miR-421				0	-0.02	N/A	NULL
RFC5	ENST00000229043.3	replication factor C (activator 1) 5, 36.5kDa	1328	1	0	1	0	0	0	0	0	0	bta-miR-421				0	-0.15	N/A	NULL
ENOSF1	ENST00000383578.3	enolase superfamily member 1	95	1	0	0	1	0	0	0	0	1	bta-miR-421				0	-0.02	N/A	NULL
HNRNPA0	ENST00000314940.4	heterogeneous nuclear ribonucleoprotein A0	22668	1	0	0	1	0	0	0	0	1	bta-miR-421				0	-0.09	N/A	NULL
FRA10AC1	ENST00000536233.1	fragile site, folic acid type, rare, fra(10)(q23.3) or fra(10)(q24.2) candidate 1	289	1	1	0	0	3	1	0	2	1	bta-miR-421				0	-0.27	N/A	NULL
OCIAD1	ENST00000396448.2	OCIA domain containing 1	3231	1	0	0	1	0	0	0	0	0	bta-miR-421				0	-0.14	N/A	2011
HMG20A	ENST00000336216.4	high mobility group 20A	391	2	1	0	1	0	0	0	0	2	bta-miR-421				0	-0.42	N/A	2011
BTG1	ENST00000256015.3	B-cell translocation gene 1, anti-proliferative	1677	1	1	0	0	0	0	0	0	0	bta-miR-421				0	-0.09	N/A	2011
TUBB2A	ENST00000333628.3	tubulin, beta 2A class IIa	2337	1	0	1	0	0	0	0	0	0	bta-miR-421				0	-0.31	N/A	NULL
RRAGC	ENST00000373001.3	Ras-related GTP binding C	1062	1	0	1	0	3	0	2	1	2	bta-miR-421				0	-0.23	N/A	NULL
FKBP5	ENST00000536438.1	FK506 binding protein 5	32	1	0	1	0	0	0	0	0	0	bta-miR-421				0	-0.04	N/A	2011
MAPK1	ENST00000215832.6	mitogen-activated protein kinase 1	630	1	1	0	0	1	0	1	0	0	bta-miR-421				0	-0.21	N/A	2011
RFFL	ENST00000315249.7	ring finger and FYVE-like domain containing E3 ubiquitin protein ligase	670	1	0	0	1	0	0	0	0	0	bta-miR-421				0	-0.09	N/A	2011
NCS1	ENST00000372398.3	neuronal calcium sensor 1	1083	1	0	0	1	0	0	0	0	0	bta-miR-421				0	-0.1	N/A	2011
DGCR14	ENST00000252137.6	DiGeorge syndrome critical region gene 14	269	1	0	0	1	0	0	0	0	0	bta-miR-421				0	-0.05	N/A	NULL
ESCO1	ENST00000269214.5	establishment of sister chromatid cohesion N-acetyltransferase 1	94	1	0	0	1	1	0	0	1	1	bta-miR-421				0	-0.03	N/A	NULL
RAD51L3-RFFL	ENST00000593039.1	Uncharacterized protein	670	1	0	0	1	0	0	0	0	0	bta-miR-421				0	-0.1	N/A	NULL
MELK	ENST00000536987.1	maternal embryonic leucine zipper kinase	5978	1	0	0	1	1	0	1	0	1	bta-miR-421				0	-0.28	N/A	NULL
TSEN34	ENST00000302937.4	TSEN34 tRNA splicing endonuclease subunit	2691	1	0	0	1	0	0	0	0	0	bta-miR-421				0	-0.21	N/A	2011
TRPM7	ENST00000560955.1	transient receptor potential cation channel, subfamily M, member 7	281	1	0	0	1	0	0	0	0	1	bta-miR-421				0	-0.01	N/A	2011
TSC22D2	ENST00000361875.3	TSC22 domain family, member 2	1062	1	0	0	1	0	0	0	0	0	bta-miR-421				0	-0.08	N/A	NULL
AQP6	ENST00000315520.5	aquaporin 6, kidney specific	5	1	1	0	0	0	0	0	0	0	bta-miR-421				0	-0.23	N/A	NULL
RBM23	ENST00000555209.1	RNA binding motif protein 23	1540	1	0	1	0	0	0	0	0	0	bta-miR-421				0	-0.12	N/A	NULL
ENPP6	ENST00000296741.2	ectonucleotide pyrophosphatase/phosphodiesterase 6	5	1	0	0	1	0	0	0	0	0	bta-miR-421				0	-0.09	N/A	NULL
ANKS1B	ENST00000546960.1	ankyrin repeat and sterile alpha motif domain containing 1B	21	1	0	1	0	0	0	0	0	0	bta-miR-421				0	-0.2	N/A	2011
ENPP5	ENST00000371383.2	ectonucleotide pyrophosphatase/phosphodiesterase 5 (putative)	15	1	1	0	0	0	0	0	0	0	bta-miR-421				0	-0.22	N/A	NULL
PLCL1	ENST00000428675.1	phospholipase C-like 1	31	1	0	0	1	1	0	1	0	0	bta-miR-421				0	-0.16	N/A	2011
KIF1C	ENST00000320785.5	kinesin family member 1C	149	1	0	1	0	0	0	0	0	0	bta-miR-421				0	-0.02	N/A	2011
MYO1F	ENST00000338257.8	myosin IF	33	1	0	1	0	0	0	0	0	0	bta-miR-421				0	-0.02	N/A	NULL

## Sheet: Sheet1 - David Dataset
Category	Term	Count	List Total	Pop Hits	Pop Total	P-Value	Benjamini	Fold Enrichment	Bonferroni	FDR	Fisher Exact	User Ids
KEGG_PATHWAY	Autophagy - animal	46	1271	169	9496	2.83e-06	0.000669	2.03	0.00102	0.000503	1.16e-06	ENST00000441549,ENST00000399489,ENST00000398117,ENST00000500945,ENST00000369325,ENST00000372129,ENST00000452135,ENST00000370689,ENST00000262741,ENST00000256383,ENST00000289104,ENST00000538733,ENST00000262187,ENST00000323441,ENST00000366539,ENST00000367941,ENST00000215730,ENST00000215832,ENST00000433197,ENST00000333027,ENST00000372232,ENST00000354449,ENST00000373001,ENST00000537760,ENST00000371244…
KEGG_PATHWAY	Oxytocin signaling pathway	43	1271	155	9496	3.73e-06	0.000669	2.07	0.00134	0.000503	1.48e-06	ENST00000526355,ENST00000340208,ENST00000296402,ENST00000482533,ENST00000243457,ENST00000356978,ENST00000351004,ENST00000370689,ENST00000367466,ENST00000282356,ENST00000423994,ENST00000538733,ENST00000374806,ENST00000254101,ENST00000360772,ENST00000529694,ENST00000215832,ENST00000609713,ENST00000356860,ENST00000335007,ENST00000378493,ENST00000294016,ENST00000381340,ENST00000399655,ENST00000275493…
KEGG_PATHWAY	Proteoglycans in cancer	51	1271	204	9496	1.05e-05	0.00116	1.87	0.00376	0.000876	4.81e-06	ENST00000302190,ENST00000405348,ENST00000370689,ENST00000369686,ENST00000280154,ENST00000323441,ENST00000366539,ENST00000366930,ENST00000297268,ENST00000335007,ENST00000240093,ENST00000374694,ENST00000349496,ENST00000381340,ENST00000337147,ENST00000351677,ENST00000275493,ENST00000297261,ENST00000263967,ENST00000373766,ENST00000397843,ENST00000260010,ENST00000256078,ENST00000264498,ENST00000261023…
KEGG_PATHWAY	Cellular senescence	42	1271	157	9496	1.3e-05	0.00116	2	0.00465	0.000876	5.42e-06	ENST00000252506,ENST00000380142,ENST00000373493,ENST00000266970,ENST00000323929,ENST00000356978,ENST00000370986,ENST00000262741,ENST00000265734,ENST00000289104,ENST00000374806,ENST00000262187,ENST00000406875,ENST00000366539,ENST00000366930,ENST00000215832,ENST00000335007,ENST00000379561,ENST00000381340,ENST00000374994,ENST00000537760,ENST00000350721,ENST00000281456,ENST00000560955,ENST00000298552…
KEGG_PATHWAY	Axon guidance	46	1271	184	9496	3.04e-05	0.00218	1.87	0.0109	0.00164	1.39e-05	ENST00000441549,ENST00000296402,ENST00000355086,ENST00000398015,ENST00000273482,ENST00000370067,ENST00000372007,ENST00000351004,ENST00000453304,ENST00000262741,ENST00000374806,ENST00000284136,ENST00000258526,ENST00000249363,ENST00000217652,ENST00000456692,ENST00000341697,ENST00000383836,ENST00000215832,ENST00000272224,ENST00000442544,ENST00000240093,ENST00000173229,ENST00000309739,ENST00000461745…
KEGG_PATHWAY	FoxO signaling pathway	36	1271	133	9496	4.6e-05	0.00224	2.02	0.0164	0.00168	1.89e-05	ENST00000421979,ENST00000252506,ENST00000380142,ENST00000441549,ENST00000519289,ENST00000266970,ENST00000274031,ENST00000337514,ENST00000500945,ENST00000316355,ENST00000372129,ENST00000452135,ENST00000370986,ENST00000262741,ENST00000345714,ENST00000254101,ENST00000366539,ENST00000366930,ENST00000215832,ENST00000269097,ENST00000305352,ENST00000379561,ENST00000374994,ENST00000275493,ENST00000370397…
KEGG_PATHWAY	Dopaminergic synapse	36	1271	133	9496	4.6e-05	0.00224	2.02	0.0164	0.00168	1.89e-05	ENST00000309964,ENST00000337537,ENST00000420843,ENST00000296402,ENST00000356978,ENST00000338702,ENST00000351004,ENST00000432329,ENST00000452135,ENST00000370689,ENST00000455502,ENST00000366539,ENST00000529694,ENST00000609713,ENST00000164133,ENST00000435030,ENST00000335007,ENST00000378493,ENST00000381340,ENST00000399655,ENST00000335585,ENST00000374316,ENST00000221138,ENST00000373766,ENST00000264977…
KEGG_PATHWAY	IgSF CAM signaling	66	1271	302	9496	4.99e-05	0.00224	1.63	0.0178	0.00168	2.71e-05	ENST00000330540,ENST00000327892,ENST00000361727,ENST00000355086,ENST00000398016,ENST00000453304,ENST00000452135,ENST00000419488,ENST00000366539,ENST00000397033,ENST00000456692,ENST00000383836,ENST00000579937,ENST00000442544,ENST00000379028,ENST00000173229,ENST00000349496,ENST00000529997,ENST00000333628,ENST00000337147,ENST00000351677,ENST00000321617,ENST00000378017,ENST00000552870,ENST00000393409…
KEGG_PATHWAY	Protein processing in endoplasmic reticulum	43	1271	172	9496	5.75e-05	0.0023	1.87	0.0204	0.00173	2.63e-05	ENST00000356554,ENST00000295770,ENST00000435041,ENST00000315927,ENST00000296464,ENST00000301281,ENST00000392708,ENST00000572834,ENST00000379792,ENST00000243253,ENST00000399523,ENST00000398117,ENST00000244763,ENST00000503731,ENST00000453744,ENST00000452135,ENST00000402673,ENST00000256383,ENST00000259253,ENST00000354619,ENST00000272638,ENST00000602402,ENST00000264065,ENST00000309033,ENST00000344347…
KEGG_PATHWAY	AMPK signaling pathway	33	1271	122	9496	0.000103	0.00369	2.02	0.0362	0.00277	4.22e-05	ENST00000421979,ENST00000337537,ENST00000441549,ENST00000337514,ENST00000312352,ENST00000261439,ENST00000264867,ENST00000369325,ENST00000432329,ENST00000372129,ENST00000262741,ENST00000538733,ENST00000262187,ENST00000254101,ENST00000366539,ENST00000269097,ENST00000164133,ENST00000371060,ENST00000379561,ENST00000335585,ENST00000375840,ENST00000371244,ENST00000298552,ENST00000221138,ENST00000367080…
KEGG_PATHWAY	Apelin signaling pathway	36	1271	140	9496	0.000142	0.00462	1.92	0.0496	0.00348	6.22e-05	ENST00000340208,ENST00000356978,ENST00000351004,ENST00000264867,ENST00000370689,ENST00000455502,ENST00000282356,ENST00000289104,ENST00000345617,ENST00000254101,ENST00000360772,ENST00000366539,ENST00000236877,ENST00000215832,ENST00000464356,ENST00000378493,ENST00000380394,ENST00000294016,ENST00000381340,ENST00000374994,ENST00000537760,ENST00000371244,ENST00000356921,ENST00000374316,ENST00000262039…
KEGG_PATHWAY	Choline metabolism in cancer	28	1271	99	9496	0.000174	0.00469	2.11	0.0606	0.00353	6.72e-05	ENST00000441549,ENST00000374720,ENST00000379019,ENST00000393158,ENST00000452135,ENST00000536657,ENST00000262741,ENST00000367466,ENST00000368890,ENST00000264047,ENST00000262187,ENST00000261491,ENST00000323441,ENST00000366539,ENST00000586078,ENST00000215832,ENST00000257290,ENST00000275493,ENST00000316963,ENST00000298552,ENST00000399518,ENST00000263967,ENST00000426431,ENST00000256078,ENST00000395169…
KEGG_PATHWAY	GABAergic synapse	26	1271	89	9496	0.000181	0.00469	2.18	0.0628	0.00353	6.67e-05	ENST00000519385,ENST00000295454,ENST00000376261,ENST00000332624,ENST00000393959,ENST00000351004,ENST00000287766,ENST00000478722,ENST00000370689,ENST00000455502,ENST00000507460,ENST00000256689,ENST00000569156,ENST00000333743,ENST00000609713,ENST00000335625,ENST00000294016,ENST00000399655,ENST00000311550,ENST00000264318,ENST00000428675,ENST00000394697,ENST00000563744,ENST00000358196,ENST00000294117…
KEGG_PATHWAY	Regulation of actin cytoskeleton	52	1271	232	9496	0.000183	0.00469	1.67	0.0636	0.00353	9.6e-05	ENST00000295851,ENST00000393158,ENST00000536657,ENST00000239940,ENST00000264664,ENST00000366539,ENST00000397033,ENST00000361249,ENST00000382108,ENST00000264380,ENST00000579937,ENST00000335007,ENST00000274364,ENST00000297029,ENST00000337147,ENST00000257290,ENST00000275493,ENST00000376757,ENST00000372755,ENST00000263967,ENST00000397843,ENST00000256078,ENST00000264498,ENST00000452625,ENST00000261023…
KEGG_PATHWAY	Adrenergic signaling in cardiomyocytes	38	1271	154	9496	0.000221	0.00509	1.84	0.0763	0.00383	0.000102	ENST00000337537,ENST00000305988,ENST00000296402,ENST00000356978,ENST00000398117,ENST00000357525,ENST00000351004,ENST00000432329,ENST00000368531,ENST00000370689,ENST00000423994,ENST00000366539,ENST00000236877,ENST00000215832,ENST00000218008,ENST00000356860,ENST00000164133,ENST00000335007,ENST00000378493,ENST00000444842,ENST00000250111,ENST00000294016,ENST00000399655,ENST00000335585,ENST00000356921…
KEGG_PATHWAY	Insulin signaling pathway	35	1271	138	9496	0.000236	0.00509	1.89	0.0814	0.00383	0.000106	ENST00000421979,ENST00000295797,ENST00000441549,ENST00000356978,ENST00000375835,ENST00000264867,ENST00000372129,ENST00000452135,ENST00000370689,ENST00000262741,ENST00000262187,ENST00000254101,ENST00000366539,ENST00000215832,ENST00000269097,ENST00000450253,ENST00000335007,ENST00000548537,ENST00000379561,ENST00000380394,ENST00000371244,ENST00000298552,ENST00000263967,ENST00000371227,ENST00000319441…
KEGG_PATHWAY	cGMP-PKG signaling pathway	40	1271	166	9496	0.000249	0.00509	1.8	0.0855	0.00383	0.000119	ENST00000526355,ENST00000305988,ENST00000340208,ENST00000356978,ENST00000357525,ENST00000351004,ENST00000432329,ENST00000372129,ENST00000374806,ENST00000564448,ENST00000360772,ENST00000366539,ENST00000236877,ENST00000215832,ENST00000218008,ENST00000464356,ENST00000335007,ENST00000378493,ENST00000250111,ENST00000294016,ENST00000381340,ENST00000399655,ENST00000399799,ENST00000281456,ENST00000235382…
KEGG_PATHWAY	Spinocerebellar ataxia	36	1271	144	9496	0.000255	0.00509	1.87	0.0876	0.00383	0.000116	ENST00000248566,ENST00000504907,ENST00000382100,ENST00000558094,ENST00000335670,ENST00000244769,ENST00000427980,ENST00000452135,ENST00000370228,ENST00000262741,ENST00000237264,ENST00000366539,ENST00000344347,ENST00000271308,ENST00000433197,ENST00000376131,ENST00000252934,ENST00000378493,ENST00000529997,ENST00000381340,ENST00000281456,ENST00000374316,ENST00000428762,ENST00000263967,ENST00000288828…
KEGG_PATHWAY	Colorectal cancer	25	1271	87	9496	0.000325	0.00614	2.15	0.11	0.00462	0.000123	ENST00000252506,ENST00000398117,ENST00000244869,ENST00000241436,ENST00000452135,ENST00000370986,ENST00000262741,ENST00000233146,ENST00000301633,ENST00000366539,ENST00000366930,ENST00000215832,ENST00000442544,ENST00000349496,ENST00000295400,ENST00000374994,ENST00000275493,ENST00000263967,ENST00000234420,ENST00000256078,ENST00000395169,ENST00000393585,ENST00000265165,ENST00000288266,ENST00000307102
KEGG_PATHWAY	mRNA surveillance pathway	28	1271	103	9496	0.000352	0.00631	2.03	0.119	0.00475	0.000143	ENST00000337537,ENST00000539554,ENST00000331173,ENST00000447325,ENST00000446231,ENST00000372106,ENST00000264645,ENST00000322313,ENST00000434724,ENST00000309971,ENST00000254108,ENST00000284073,ENST00000238714,ENST00000298875,ENST00000382533,ENST00000164133,ENST00000335007,ENST00000288071,ENST00000291386,ENST00000276201,ENST00000340438,ENST00000335585,ENST00000557471,ENST00000221138,ENST00000264977…
KEGG_PATHWAY	Platelet activation	32	1271	126	9496	0.000449	0.00768	1.9	0.149	0.00578	0.0002	ENST00000295797,ENST00000526355,ENST00000351004,ENST00000225964,ENST00000370689,ENST00000262741,ENST00000367466,ENST00000561311,ENST00000527651,ENST00000360772,ENST00000366539,ENST00000217652,ENST00000362012,ENST00000215832,ENST00000297268,ENST00000271450,ENST00000335007,ENST00000378493,ENST00000294016,ENST00000381340,ENST00000399799,ENST00000374316,ENST00000399518,ENST00000373766,ENST00000263967…
KEGG_PATHWAY	MAPK signaling pathway	61	1271	300	9496	0.000747	0.0122	1.52	0.235	0.00917	0.000443	ENST00000240100,ENST00000261716,ENST00000375213,ENST00000244869,ENST00000393158,ENST00000369325,ENST00000370689,ENST00000452135,ENST00000367466,ENST00000409947,ENST00000264664,ENST00000374806,ENST00000239223,ENST00000366539,ENST00000456692,ENST00000366930,ENST00000366899,ENST00000226004,ENST00000267079,ENST00000295400,ENST00000399655,ENST00000257290,ENST00000275493,ENST00000590474,ENST00000373766…
KEGG_PATHWAY	Long-term potentiation	20	1271	67	9496	0.000916	0.0143	2.23	0.28	0.0108	0.000328	ENST00000379565,ENST00000335007,ENST00000378493,ENST00000296402,ENST00000381340,ENST00000399655,ENST00000356978,ENST00000374316,ENST00000512215,ENST00000370689,ENST00000286548,ENST00000282356,ENST00000395465,ENST00000395366,ENST00000256078,ENST00000374806,ENST00000609686,ENST00000215832,ENST00000360663,ENST00000307102
KEGG_PATHWAY	Gastric cancer	35	1271	150	9496	0.00119	0.0177	1.74	0.347	0.0133	0.000588	ENST00000252506,ENST00000437042,ENST00000380142,ENST00000266970,ENST00000267843,ENST00000398117,ENST00000375835,ENST00000241436,ENST00000370986,ENST00000261798,ENST00000262741,ENST00000369686,ENST00000264664,ENST00000366539,ENST00000433211,ENST00000366930,ENST00000215832,ENST00000360966,ENST00000240093,ENST00000374694,ENST00000349496,ENST00000374994,ENST00000371021,ENST00000297261,ENST00000275493…
KEGG_PATHWAY	PI3K-Akt signaling pathway	70	1271	362	9496	0.00125	0.0179	1.44	0.362	0.0135	0.000766	ENST00000358511,ENST00000337537,ENST00000519289,ENST00000274276,ENST00000266970,ENST00000244869,ENST00000393158,ENST00000432329,ENST00000345714,ENST00000264664,ENST00000263851,ENST00000419488,ENST00000366539,ENST00000397033,ENST00000269097,ENST00000297268,ENST00000295400,ENST00000299767,ENST00000257290,ENST00000275493,ENST00000298552,ENST00000263967,ENST00000264977,ENST00000520509,ENST00000397128…
KEGG_PATHWAY	Rap1 signaling pathway	45	1271	212	9496	0.00171	0.0236	1.59	0.459	0.0178	0.000957	ENST00000307546,ENST00000295797,ENST00000520734,ENST00000267843,ENST00000356978,ENST00000508305,ENST00000337514,ENST00000351004,ENST00000393158,ENST00000362094,ENST00000262741,ENST00000239940,ENST00000561311,ENST00000264664,ENST00000289104,ENST00000419488,ENST00000366539,ENST00000288135,ENST00000215832,ENST00000360966,ENST00000378493,ENST00000379066,ENST00000349496,ENST00000294016,ENST00000257290…
KEGG_PATHWAY	Serotonergic synapse	28	1271	115	9496	0.00214	0.0284	1.82	0.536	0.0214	0.001	ENST00000295454,ENST00000287907,ENST00000273482,ENST00000393959,ENST00000338702,ENST00000351004,ENST00000370689,ENST00000455502,ENST00000367466,ENST00000319595,ENST00000239223,ENST00000371719,ENST00000362012,ENST00000529694,ENST00000215832,ENST00000609713,ENST00000378493,ENST00000381340,ENST00000399655,ENST00000374316,ENST00000311550,ENST00000399518,ENST00000286548,ENST00000256078,ENST00000393585…
KEGG_PATHWAY	TGF-beta signaling pathway	27	1271	110	9496	0.00232	0.0286	1.83	0.565	0.0215	0.00107	ENST00000380142,ENST00000371591,ENST00000378700,ENST00000268712,ENST00000355327,ENST00000241416,ENST00000366930,ENST00000215832,ENST00000361368,ENST00000302085,ENST00000272224,ENST00000399275,ENST00000374994,ENST00000378536,ENST00000399799,ENST00000374574,ENST00000221138,ENST00000234091,ENST00000370830,ENST00000243349,ENST00000262435,ENST00000426431,ENST00000456569,ENST00000260356,ENST00000560677…
KEGG_PATHWAY	Inflammatory mediator regulation of TRP channels	25	1271	99	9496	0.00235	0.0286	1.89	0.57	0.0215	0.00105	ENST00000296402,ENST00000356978,ENST00000337514,ENST00000262209,ENST00000452135,ENST00000370689,ENST00000262741,ENST00000367466,ENST00000335007,ENST00000378493,ENST00000294016,ENST00000381340,ENST00000374316,ENST00000590474,ENST00000311131,ENST00000399518,ENST00000373766,ENST00000263967,ENST00000394697,ENST00000286548,ENST00000395465,ENST00000395366,ENST00000395169,ENST00000338560,ENST00000301365
KEGG_PATHWAY	Oocyte meiosis	32	1271	139	9496	0.0025	0.0286	1.72	0.593	0.0215	0.00126	ENST00000337537,ENST00000266970,ENST00000296402,ENST00000356978,ENST00000335753,ENST00000337514,ENST00000370689,ENST00000374806,ENST00000322213,ENST00000215832,ENST00000296509,ENST00000379565,ENST00000164133,ENST00000335007,ENST00000294016,ENST00000381340,ENST00000395907,ENST00000374316,ENST00000221138,ENST00000373766,ENST00000512215,ENST00000520509,ENST00000394697,ENST00000510994,ENST00000395465…
KEGG_PATHWAY	C-type lectin receptor signaling pathway	26	1271	105	9496	0.00251	0.0286	1.85	0.594	0.0215	0.00115	ENST00000298523,ENST00000226730,ENST00000356978,ENST00000452135,ENST00000262741,ENST00000428126,ENST00000289104,ENST00000374806,ENST00000366539,ENST00000540176,ENST00000215832,ENST00000391828,ENST00000381340,ENST00000351677,ENST00000537760,ENST00000370397,ENST00000374316,ENST00000398988,ENST00000373766,ENST00000263967,ENST00000512215,ENST00000397843,ENST00000395465,ENST00000256078,ENST00000395169…
KEGG_PATHWAY	Growth hormone synthesis, secretion and action	29	1271	122	9496	0.00255	0.0286	1.78	0.6	0.0215	0.00123	ENST00000337514,ENST00000375835,ENST00000351004,ENST00000432329,ENST00000372129,ENST00000452135,ENST00000370689,ENST00000262741,ENST00000366539,ENST00000257776,ENST00000540176,ENST00000215832,ENST00000378493,ENST00000548537,ENST00000294016,ENST00000381340,ENST00000399655,ENST00000374316,ENST00000590474,ENST00000373766,ENST00000263967,ENST00000394697,ENST00000286548,ENST00000256078,ENST00000395169…
KEGG_PATHWAY	Ras signaling pathway	48	1271	238	9496	0.00347	0.0354	1.51	0.712	0.0266	0.00206	ENST00000553116,ENST00000520734,ENST00000267843,ENST00000356978,ENST00000337514,ENST00000375835,ENST00000372007,ENST00000393158,ENST00000452135,ENST00000370689,ENST00000455502,ENST00000262741,ENST00000367466,ENST00000264664,ENST00000289104,ENST00000371719,ENST00000366539,ENST00000288135,ENST00000456692,ENST00000215832,ENST00000360966,ENST00000202677,ENST00000295025,ENST00000546530,ENST00000295400…
KEGG_PATHWAY	Ubiquitin mediated proteolysis	32	1271	142	9496	0.00353	0.0354	1.68	0.719	0.0266	0.00183	ENST00000252108,ENST00000281708,ENST00000435041,ENST00000272930,ENST00000246548,ENST00000371199,ENST00000520539,ENST00000374864,ENST00000265339,ENST00000453744,ENST00000359154,ENST00000393094,ENST00000361368,ENST00000550657,ENST00000585916,ENST00000373983,ENST00000371322,ENST00000415609,ENST00000222402,ENST00000399816,ENST00000262435,ENST00000263228,ENST00000517608,ENST00000264414,ENST00000510994…
KEGG_PATHWAY	Breast cancer	33	1271	148	9496	0.00359	0.0354	1.67	0.725	0.0266	0.00188	ENST00000440973,ENST00000252506,ENST00000267843,ENST00000337514,ENST00000375835,ENST00000241436,ENST00000370986,ENST00000261798,ENST00000262741,ENST00000369686,ENST00000265734,ENST00000264664,ENST00000366539,ENST00000288135,ENST00000215832,ENST00000360966,ENST00000240093,ENST00000544455,ENST00000374694,ENST00000349496,ENST00000371021,ENST00000275493,ENST00000372852,ENST00000263967,ENST00000426431…
KEGG_PATHWAY	Morphine addiction	23	1271	91	9496	0.00362	0.0354	1.89	0.728	0.0266	0.00161	ENST00000333743,ENST00000519385,ENST00000609713,ENST00000335625,ENST00000295454,ENST00000420843,ENST00000294016,ENST00000371045,ENST00000393959,ENST00000311550,ENST00000351004,ENST00000264318,ENST00000366882,ENST00000370689,ENST00000455502,ENST00000394697,ENST00000507460,ENST00000308191,ENST00000294117,ENST00000340635,ENST00000232564,ENST00000529694,ENST00000286063
KEGG_PATHWAY	Nucleocytoplasmic transport	26	1271	108	9496	0.00374	0.0354	1.8	0.74	0.0266	0.00178	ENST00000254508,ENST00000409534,ENST00000285968,ENST00000539554,ENST00000447325,ENST00000372106,ENST00000552283,ENST00000264645,ENST00000392246,ENST00000261396,ENST00000379719,ENST00000262982,ENST00000261574,ENST00000422090,ENST00000295119,ENST00000265351,ENST00000309971,ENST00000420826,ENST00000296257,ENST00000382533,ENST00000288071,ENST00000276201,ENST00000334256,ENST00000261667,ENST00000368564…
KEGG_PATHWAY	Thyroid hormone synthesis	20	1271	75	9496	0.00382	0.0354	1.99	0.747	0.0266	0.00159	ENST00000378493,ENST00000247461,ENST00000250111,ENST00000296734,ENST00000299767,ENST00000294016,ENST00000381340,ENST00000541158,ENST00000374316,ENST00000432329,ENST00000370689,ENST00000263335,ENST00000369466,ENST00000394697,ENST00000286548,ENST00000517973,ENST00000344419,ENST00000528014,ENST00000389039,ENST00000218008
KEGG_PATHWAY	Osteoclast differentiation	32	1271	143	9496	0.00395	0.0354	1.67	0.758	0.0266	0.00206	ENST00000251377,ENST00000358671,ENST00000372964,ENST00000369325,ENST00000432329,ENST00000452135,ENST00000262741,ENST00000282356,ENST00000374806,ENST00000270139,ENST00000366539,ENST00000540176,ENST00000366930,ENST00000215832,ENST00000291759,ENST00000271450,ENST00000381340,ENST00000374994,ENST00000370397,ENST00000374316,ENST00000590474,ENST00000373766,ENST00000263967,ENST00000512215,ENST00000453777…
KEGG_PATHWAY	Retrograde endocannabinoid signaling	33	1271	149	9496	0.00401	0.0354	1.65	0.763	0.0266	0.00211	ENST00000519385,ENST00000295454,ENST00000493866,ENST00000417955,ENST00000233190,ENST00000393959,ENST00000394228,ENST00000351004,ENST00000452135,ENST00000362094,ENST00000370689,ENST00000455502,ENST00000507460,ENST00000529694,ENST00000471770,ENST00000215832,ENST00000333743,ENST00000609713,ENST00000335625,ENST00000378493,ENST00000294016,ENST00000381340,ENST00000399655,ENST00000374316,ENST00000299166…
KEGG_PATHWAY	Adipocytokine signaling pathway	19	1271	70	9496	0.00405	0.0354	2.03	0.767	0.0266	0.00164	ENST00000421979,ENST00000371060,ENST00000357430,ENST00000351677,ENST00000370397,ENST00000371244,ENST00000264867,ENST00000452135,ENST00000372129,ENST00000319441,ENST00000397128,ENST00000395169,ENST00000538733,ENST00000254101,ENST00000258873,ENST00000366539,ENST00000288266,ENST00000269097,ENST00000305123
KEGG_PATHWAY	Signaling pathways regulating pluripotency of stem cells	32	1271	144	9496	0.00441	0.0357	1.66	0.795	0.0268	0.00231	ENST00000488550,ENST00000378700,ENST00000337514,ENST00000336126,ENST00000241416,ENST00000265713,ENST00000262741,ENST00000369686,ENST00000341776,ENST00000366539,ENST00000419022,ENST00000215832,ENST00000302085,ENST00000240093,ENST00000399275,ENST00000374694,ENST00000349496,ENST00000263409,ENST00000374574,ENST00000354268,ENST00000243326,ENST00000234091,ENST00000243349,ENST00000373766,ENST00000263967…
KEGG_PATHWAY	Phosphatidylinositol signaling system	24	1271	98	9496	0.00442	0.0357	1.83	0.796	0.0268	0.00205	ENST00000333027,ENST00000378493,ENST00000376573,ENST00000381340,ENST00000285419,ENST00000513000,ENST00000374852,ENST00000356978,ENST00000468463,ENST00000374316,ENST00000180173,ENST00000263967,ENST00000262039,ENST00000262644,ENST00000262741,ENST00000264864,ENST00000395465,ENST00000368890,ENST00000367187,ENST00000265970,ENST00000261491,ENST00000265022,ENST00000381801,ENST00000264380
KEGG_PATHWAY	Long-term depression	17	1271	60	9496	0.00446	0.0357	2.12	0.799	0.0268	0.00171	ENST00000398285,ENST00000378493,ENST00000526355,ENST00000381340,ENST00000337514,ENST00000374316,ENST00000221138,ENST00000399518,ENST00000351004,ENST00000342032,ENST00000367466,ENST00000286548,ENST00000256078,ENST00000296518,ENST00000322088,ENST00000215832,ENST00000307102
KEGG_PATHWAY	Gastric acid secretion	20	1271	76	9496	0.00447	0.0357	1.97	0.8	0.0268	0.00189	ENST00000378493,ENST00000444842,ENST00000250111,ENST00000296402,ENST00000294016,ENST00000381340,ENST00000337147,ENST00000243457,ENST00000356978,ENST00000374316,ENST00000351004,ENST00000370689,ENST00000392665,ENST00000394697,ENST00000286548,ENST00000395465,ENST00000340700,ENST00000328656,ENST00000360772,ENST00000218008
KEGG_PATHWAY	Cholinergic synapse	27	1271	116	9496	0.00499	0.0376	1.74	0.834	0.0282	0.00247	ENST00000296402,ENST00000243457,ENST00000398117,ENST00000351004,ENST00000432329,ENST00000370689,ENST00000455502,ENST00000262741,ENST00000282356,ENST00000264047,ENST00000366539,ENST00000445907,ENST00000215832,ENST00000609713,ENST00000378493,ENST00000294016,ENST00000381340,ENST00000399655,ENST00000374316,ENST00000263967,ENST00000394697,ENST00000286548,ENST00000256078,ENST00000294117,ENST00000388996…
KEGG_PATHWAY	Sphingolipid signaling pathway	28	1271	122	9496	0.00513	0.0376	1.71	0.842	0.0282	0.00258	ENST00000337537,ENST00000441549,ENST00000398117,ENST00000333430,ENST00000351004,ENST00000452135,ENST00000262741,ENST00000394684,ENST00000366539,ENST00000215832,ENST00000305352,ENST00000247225,ENST00000164133,ENST00000378493,ENST00000216484,ENST00000335585,ENST00000399799,ENST00000373202,ENST00000221138,ENST00000373766,ENST00000263967,ENST00000264977,ENST00000262554,ENST00000286548,ENST00000256078…
KEGG_PATHWAY	T cell receptor signaling pathway	28	1271	122	9496	0.00513	0.0376	1.71	0.842	0.0282	0.00258	ENST00000337537,ENST00000226730,ENST00000441549,ENST00000372007,ENST00000346964,ENST00000369325,ENST00000452135,ENST00000262741,ENST00000374806,ENST00000366539,ENST00000215832,ENST00000164133,ENST00000335585,ENST00000351677,ENST00000370397,ENST00000469404,ENST00000221138,ENST00000373766,ENST00000263967,ENST00000264977,ENST00000512215,ENST00000324106,ENST00000256078,ENST00000395169,ENST00000322088…
KEGG_PATHWAY	Thyroid hormone signaling pathway	28	1271	122	9496	0.00513	0.0376	1.71	0.842	0.0282	0.00258	ENST00000281928,ENST00000440973,ENST00000441549,ENST00000482533,ENST00000268712,ENST00000312352,ENST00000357525,ENST00000368850,ENST00000370689,ENST00000262741,ENST00000262187,ENST00000323441,ENST00000366539,ENST00000540176,ENST00000215832,ENST00000218008,ENST00000378493,ENST00000379561,ENST00000349496,ENST00000250111,ENST00000545604,ENST00000367080,ENST00000263967,ENST00000256078,ENST00000450525…
KEGG_PATHWAY	mTOR signaling pathway	34	1271	158	9496	0.00551	0.0396	1.61	0.862	0.0298	0.00301	ENST00000355221,ENST00000357387,ENST00000441549,ENST00000307968,ENST00000337514,ENST00000396865,ENST00000262741,ENST00000369686,ENST00000262187,ENST00000261596,ENST00000366539,ENST00000215832,ENST00000450253,ENST00000379565,ENST00000240093,ENST00000374694,ENST00000273398,ENST00000380394,ENST00000373001,ENST00000375840,ENST00000370397,ENST00000371244,ENST00000298552,ENST00000263967,ENST00000395544…
KEGG_PATHWAY	cAMP signaling pathway	45	1271	226	9496	0.00598	0.0415	1.49	0.884	0.0312	0.00361	ENST00000261917,ENST00000305988,ENST00000296402,ENST00000541158,ENST00000356978,ENST00000508305,ENST00000357525,ENST00000351004,ENST00000432329,ENST00000452135,ENST00000370689,ENST00000262741,ENST00000319595,ENST00000282356,ENST00000362032,ENST00000370924,ENST00000564448,ENST00000366539,ENST00000445907,ENST00000215832,ENST00000218008,ENST00000335007,ENST00000398285,ENST00000444842,ENST00000250111…
KEGG_PATHWAY	Salmonella infection	49	1271	251	9496	0.00601	0.0415	1.46	0.885	0.0312	0.00371	ENST00000327892,ENST00000553116,ENST00000350796,ENST00000369325,ENST00000452135,ENST00000239940,ENST00000367187,ENST00000366539,ENST00000343017,ENST00000272217,ENST00000300087,ENST00000435030,ENST00000391828,ENST00000349496,ENST00000333628,ENST00000299767,ENST00000552870,ENST00000221114,ENST00000318006,ENST00000590474,ENST00000261667,ENST00000263967,ENST00000373766,ENST00000378933,ENST00000262039…
KEGG_PATHWAY	Melanoma	19	1271	73	9496	0.00649	0.044	1.94	0.904	0.0331	0.00278	ENST00000360966,ENST00000252506,ENST00000257290,ENST00000275493,ENST00000267843,ENST00000337514,ENST00000241436,ENST00000263967,ENST00000393158,ENST00000370986,ENST00000262741,ENST00000265734,ENST00000256078,ENST00000264664,ENST00000264498,ENST00000366539,ENST00000456523,ENST00000215832,ENST00000307102
KEGG_PATHWAY	Fluid shear stress and atherosclerosis	31	1271	142	9496	0.00667	0.0443	1.63	0.91	0.0334	0.00358	ENST00000222693,ENST00000302190,ENST00000340208,ENST00000356978,ENST00000398117,ENST00000372964,ENST00000405348,ENST00000369325,ENST00000241416,ENST00000452135,ENST00000262741,ENST00000392246,ENST00000239223,ENST00000366539,ENST00000420826,ENST00000377103,ENST00000341529,ENST00000349496,ENST00000299767,ENST00000374574,ENST00000370397,ENST00000371244,ENST00000590474,ENST00000373766,ENST00000263967…
KEGG_PATHWAY	Longevity regulating pathway	22	1271	90	9496	0.00682	0.0445	1.83	0.914	0.0335	0.00316	ENST00000379561,ENST00000294016,ENST00000371244,ENST00000298552,ENST00000337514,ENST00000263967,ENST00000432329,ENST00000264867,ENST00000372129,ENST00000370689,ENST00000394697,ENST00000262741,ENST00000397128,ENST00000282356,ENST00000256078,ENST00000538733,ENST00000262187,ENST00000254101,ENST00000366539,ENST00000288266,ENST00000305123,ENST00000450253
KEGG_PATHWAY	Renin secretion	18	1271	69	9496	0.00811	0.052	1.95	0.946	0.0391	0.00345	ENST00000378493,ENST00000526355,ENST00000305988,ENST00000381340,ENST00000399655,ENST00000243457,ENST00000356978,ENST00000374316,ENST00000351004,ENST00000579794,ENST00000432329,ENST00000512215,ENST00000370689,ENST00000286548,ENST00000395465,ENST00000374806,ENST00000296518,ENST00000360663
KEGG_PATHWAY	Insulin resistance	25	1271	109	9496	0.00856	0.0539	1.71	0.954	0.0405	0.0043	ENST00000421979,ENST00000441549,ENST00000264867,ENST00000432329,ENST00000452135,ENST00000262741,ENST00000254101,ENST00000366539,ENST00000253778,ENST00000269097,ENST00000379565,ENST00000335007,ENST00000379561,ENST00000351677,ENST00000439817,ENST00000371244,ENST00000263967,ENST00000319441,ENST00000397128,ENST00000284601,ENST00000395366,ENST00000395169,ENST00000300456,ENST00000309241,ENST00000305123
KEGG_PATHWAY	Aldosterone-regulated sodium reabsorption	12	1271	38	9496	0.00899	0.0556	2.36	0.961	0.0418	0.00297	ENST00000262741,ENST00000392665,ENST00000441549,ENST00000250111,ENST00000256078,ENST00000528014,ENST00000337514,ENST00000344721,ENST00000215832,ENST00000305123,ENST00000263967,ENST00000218008
KEGG_PATHWAY	Glioma	19	1271	76	9496	0.01	0.0587	1.87	0.973	0.0441	0.00451	ENST00000252506,ENST00000295400,ENST00000296402,ENST00000257290,ENST00000275493,ENST00000356978,ENST00000337514,ENST00000375835,ENST00000241436,ENST00000263967,ENST00000370986,ENST00000262741,ENST00000265734,ENST00000282356,ENST00000395465,ENST00000256078,ENST00000366539,ENST00000215832,ENST00000307102
KEGG_PATHWAY	Adherens junction	22	1271	93	9496	0.01	0.0587	1.77	0.973	0.0441	0.00484	ENST00000334414,ENST00000341529,ENST00000311127,ENST00000349496,ENST00000272067,ENST00000375880,ENST00000374994,ENST00000275493,ENST00000399799,ENST00000372755,ENST00000369325,ENST00000262435,ENST00000371227,ENST00000536657,ENST00000400822,ENST00000265165,ENST00000433211,ENST00000217652,ENST00000281092,ENST00000268182,ENST00000215832,ENST00000361368
KEGG_PATHWAY	GnRH signaling pathway	22	1271	93	9496	0.01	0.0587	1.77	0.973	0.0441	0.00484	ENST00000378493,ENST00000296402,ENST00000294016,ENST00000381340,ENST00000275493,ENST00000399655,ENST00000356978,ENST00000374316,ENST00000590474,ENST00000399518,ENST00000373766,ENST00000452135,ENST00000370689,ENST00000394697,ENST00000367466,ENST00000286548,ENST00000409947,ENST00000395465,ENST00000395169,ENST00000256078,ENST00000215832,ENST00000307102
KEGG_PATHWAY	GnRH secretion	17	1271	65	9496	0.0101	0.0587	1.95	0.974	0.0441	0.0043	ENST00000609713,ENST00000378493,ENST00000420843,ENST00000381340,ENST00000262839,ENST00000399655,ENST00000379705,ENST00000273482,ENST00000374316,ENST00000263967,ENST00000262741,ENST00000286548,ENST00000256078,ENST00000366539,ENST00000529694,ENST00000215832,ENST00000307102
KEGG_PATHWAY	Endocytosis	48	1271	252	9496	0.0104	0.059	1.42	0.976	0.0444	0.00658	ENST00000222693,ENST00000295797,ENST00000273221,ENST00000420843,ENST00000371591,ENST00000553116,ENST00000267202,ENST00000350796,ENST00000372564,ENST00000508305,ENST00000355624,ENST00000374864,ENST00000357668,ENST00000379516,ENST00000405348,ENST00000263238,ENST00000256682,ENST00000366690,ENST00000368890,ENST00000396444,ENST00000361183,ENST00000322054,ENST00000253699,ENST00000361368,ENST00000435030…
KEGG_PATHWAY	Pancreatic cancer	19	1271	77	9496	0.0115	0.0645	1.84	0.984	0.0485	0.00525	ENST00000252506,ENST00000544455,ENST00000295400,ENST00000374994,ENST00000275493,ENST00000370397,ENST00000241436,ENST00000263967,ENST00000452135,ENST00000370986,ENST00000262741,ENST00000265734,ENST00000395169,ENST00000256078,ENST00000366539,ENST00000540176,ENST00000366930,ENST00000215832,ENST00000307102
KEGG_PATHWAY	Prostate cancer	24	1271	106	9496	0.0118	0.0653	1.69	0.986	0.0491	0.00603	ENST00000380871,ENST00000441549,ENST00000379561,ENST00000349496,ENST00000295400,ENST00000266970,ENST00000299767,ENST00000257290,ENST00000275493,ENST00000398117,ENST00000370397,ENST00000337514,ENST00000263967,ENST00000432329,ENST00000393158,ENST00000520509,ENST00000262741,ENST00000398905,ENST00000256078,ENST00000265165,ENST00000366539,ENST00000215832,ENST00000307102,ENST00000306376
KEGG_PATHWAY	Polycomb repressive complex	20	1271	83	9496	0.012	0.0654	1.8	0.987	0.0492	0.00566	ENST00000310942,ENST00000269197,ENST00000407073,ENST00000327320,ENST00000373493,ENST00000375880,ENST00000370298,ENST00000398645,ENST00000373896,ENST00000371103,ENST00000222402,ENST00000336126,ENST00000342771,ENST00000453744,ENST00000394752,ENST00000367510,ENST00000397354,ENST00000341776,ENST00000495893,ENST00000322652
KEGG_PATHWAY	AGE-RAGE signaling pathway in diabetic complications	23	1271	101	9496	0.013	0.0687	1.7	0.991	0.0516	0.00659	ENST00000297268,ENST00000378493,ENST00000378588,ENST00000377103,ENST00000379561,ENST00000374994,ENST00000398117,ENST00000334047,ENST00000372964,ENST00000373766,ENST00000263967,ENST00000225964,ENST00000452135,ENST00000262741,ENST00000396578,ENST00000395169,ENST00000256078,ENST00000345506,ENST00000393585,ENST00000366539,ENST00000540176,ENST00000366930,ENST00000215832
KEGG_PATHWAY	RNA degradation	19	1271	78	9496	0.0131	0.0687	1.82	0.991	0.0516	0.0061	ENST00000541284,ENST00000249299,ENST00000357464,ENST00000375661,ENST00000290551,ENST00000389063,ENST00000297185,ENST00000358746,ENST00000312352,ENST00000372358,ENST00000263579,ENST00000229195,ENST00000264951,ENST00000396521,ENST00000256015,ENST00000504123,ENST00000409987,ENST00000361272,ENST00000496811
KEGG_PATHWAY	Human papillomavirus infection	60	1271	333	9496	0.0132	0.0687	1.35	0.992	0.0516	0.00899	ENST00000330342,ENST00000358511,ENST00000337537,ENST00000504907,ENST00000266970,ENST00000524717,ENST00000346964,ENST00000432329,ENST00000370689,ENST00000261798,ENST00000369686,ENST00000366539,ENST00000397033,ENST00000297268,ENST00000240093,ENST00000374694,ENST00000349496,ENST00000273398,ENST00000275493,ENST00000298552,ENST00000263967,ENST00000264977,ENST00000520509,ENST00000233057,ENST00000256078…
KEGG_PATHWAY	Hippo signaling pathway	32	1271	157	9496	0.0156	0.0801	1.52	0.996	0.0602	0.00908	ENST00000295797,ENST00000268459,ENST00000371158,ENST00000346964,ENST00000369686,ENST00000396049,ENST00000301633,ENST00000309395,ENST00000395792,ENST00000433211,ENST00000366930,ENST00000360966,ENST00000302085,ENST00000272224,ENST00000335007,ENST00000240093,ENST00000374694,ENST00000349496,ENST00000307439,ENST00000374994,ENST00000335585,ENST00000374574,ENST00000221138,ENST00000234091,ENST00000370830…
KEGG_PATHWAY	Circadian entrainment	22	1271	97	9496	0.0161	0.0813	1.69	0.997	0.0612	0.00816	ENST00000609713,ENST00000378493,ENST00000526355,ENST00000296402,ENST00000294016,ENST00000399655,ENST00000356978,ENST00000374316,ENST00000351004,ENST00000579794,ENST00000432329,ENST00000370689,ENST00000455502,ENST00000394697,ENST00000286548,ENST00000395465,ENST00000294117,ENST00000296518,ENST00000609686,ENST00000232564,ENST00000529694,ENST00000215832
KEGG_PATHWAY	Parathyroid hormone synthesis, secretion and action	25	1271	115	9496	0.0164	0.082	1.62	0.997	0.0617	0.00881	ENST00000246186,ENST00000420843,ENST00000340208,ENST00000398117,ENST00000371432,ENST00000351004,ENST00000432329,ENST00000370689,ENST00000286614,ENST00000215832,ENST00000315939,ENST00000464356,ENST00000378493,ENST00000294016,ENST00000381340,ENST00000275493,ENST00000371045,ENST00000375169,ENST00000374316,ENST00000426431,ENST00000394697,ENST00000286548,ENST00000340635,ENST00000454682,ENST00000307102
KEGG_PATHWAY	Kaposi sarcoma-associated herpesvirus infection	38	1271	196	9496	0.0177	0.0861	1.45	0.998	0.0647	0.011	ENST00000330540,ENST00000296026,ENST00000482533,ENST00000356978,ENST00000432329,ENST00000452135,ENST00000455502,ENST00000262741,ENST00000265734,ENST00000374806,ENST00000323441,ENST00000270139,ENST00000366539,ENST00000540176,ENST00000215832,ENST00000296795,ENST00000349496,ENST00000381340,ENST00000370397,ENST00000374316,ENST00000590474,ENST00000373766,ENST00000263967,ENST00000512215,ENST00000262039…
KEGG_PATHWAY	Gap junction	21	1271	92	9496	0.0177	0.0861	1.71	0.998	0.0647	0.00893	ENST00000327892,ENST00000378493,ENST00000526355,ENST00000333628,ENST00000294016,ENST00000381340,ENST00000257290,ENST00000275493,ENST00000374316,ENST00000351004,ENST00000282561,ENST00000393158,ENST00000370689,ENST00000394697,ENST00000286548,ENST00000409947,ENST00000256078,ENST00000296518,ENST00000395284,ENST00000215832,ENST00000307102
KEGG_PATHWAY	Alzheimer disease	68	1271	391	9496	0.0182	0.0872	1.3	0.999	0.0656	0.0125	ENST00000327892,ENST00000370081,ENST00000558094,ENST00000339997,ENST00000356978,ENST00000261879,ENST00000452135,ENST00000261798,ENST00000369686,ENST00000374806,ENST00000366539,ENST00000471770,ENST00000344347,ENST00000435030,ENST00000240093,ENST00000378493,ENST00000374694,ENST00000349496,ENST00000333628,ENST00000381340,ENST00000371021,ENST00000399655,ENST00000281456,ENST00000299166,ENST00000356205…
KEGG_PATHWAY	Focal adhesion	39	1271	203	9496	0.0186	0.0881	1.44	0.999	0.0662	0.0117	ENST00000222573,ENST00000222693,ENST00000358511,ENST00000441549,ENST00000371199,ENST00000398117,ENST00000337514,ENST00000375835,ENST00000372007,ENST00000225964,ENST00000405348,ENST00000393158,ENST00000452135,ENST00000262741,ENST00000368890,ENST00000561311,ENST00000280333,ENST00000360772,ENST00000366539,ENST00000397033,ENST00000217652,ENST00000215832,ENST00000297268,ENST00000335007,ENST00000349496…
KEGG_PATHWAY	Lipid and atherosclerosis	41	1271	216	9496	0.019	0.0888	1.42	0.999	0.0668	0.0121	ENST00000296026,ENST00000378588,ENST00000441549,ENST00000382100,ENST00000296402,ENST00000356978,ENST00000398117,ENST00000333991,ENST00000372964,ENST00000355622,ENST00000261537,ENST00000233242,ENST00000369325,ENST00000452135,ENST00000262741,ENST00000256383,ENST00000374806,ENST00000369980,ENST00000366539,ENST00000344347,ENST00000215832,ENST00000367866,ENST00000433197,ENST00000378493,ENST00000391828…
KEGG_PATHWAY	ATP-dependent chromatin remodeling	25	1271	117	9496	0.0201	0.0915	1.6	0.999	0.0688	0.011	ENST00000333577,ENST00000360315,ENST00000528416,ENST00000373075,ENST00000356770,ENST00000373493,ENST00000377459,ENST00000335754,ENST00000370487,ENST00000405592,ENST00000394963,ENST00000258484,ENST00000332070,ENST00000415083,ENST00000308488,ENST00000331268,ENST00000346085,ENST00000446488,ENST00000262518,ENST00000403263,ENST00000331320,ENST00000334598,ENST00000377808,ENST00000283131,ENST00000349721
KEGG_PATHWAY	Progesterone-mediated oocyte maturation	24	1271	111	9496	0.0201	0.0915	1.62	0.999	0.0688	0.0108	ENST00000379565,ENST00000266970,ENST00000294016,ENST00000395907,ENST00000337514,ENST00000373766,ENST00000263967,ENST00000351004,ENST00000160827,ENST00000452135,ENST00000370689,ENST00000394697,ENST00000262741,ENST00000176763,ENST00000510994,ENST00000395169,ENST00000256078,ENST00000325455,ENST00000366539,ENST00000395284,ENST00000265085,ENST00000215832,ENST00000307102,ENST00000296509
KEGG_PATHWAY	Phospholipase D signaling pathway	30	1271	149	9496	0.0227	0.102	1.5	1.00e+0	0.0766	0.0133	ENST00000350796,ENST00000375835,ENST00000393158,ENST00000262741,ENST00000367466,ENST00000368890,ENST00000289104,ENST00000262187,ENST00000261491,ENST00000366911,ENST00000366539,ENST00000288135,ENST00000215832,ENST00000378493,ENST00000294016,ENST00000285518,ENST00000351677,ENST00000257290,ENST00000275493,ENST00000537760,ENST00000298552,ENST00000399518,ENST00000263967,ENST00000367731,ENST00000370756…
KEGG_PATHWAY	Chronic myeloid leukemia	18	1271	77	9496	0.0238	0.105	1.75	1.00e+0	0.0793	0.0116	ENST00000252506,ENST00000374994,ENST00000351677,ENST00000370397,ENST00000375835,ENST00000241436,ENST00000263967,ENST00000370986,ENST00000262741,ENST00000265734,ENST00000256078,ENST00000345506,ENST00000337195,ENST00000264033,ENST00000366539,ENST00000366930,ENST00000215832,ENST00000307102
KEGG_PATHWAY	Glucagon signaling pathway	23	1271	107	9496	0.0246	0.108	1.61	1.00e+0	0.0811	0.0133	ENST00000421979,ENST00000270162,ENST00000378493,ENST00000379561,ENST00000296402,ENST00000381340,ENST00000356978,ENST00000371244,ENST00000374316,ENST00000312352,ENST00000432329,ENST00000264867,ENST00000512215,ENST00000370689,ENST00000319441,ENST00000286548,ENST00000397128,ENST00000395465,ENST00000254101,ENST00000374806,ENST00000366539,ENST00000269097,ENST00000360663
KEGG_PATHWAY	Pathways in cancer	88	1271	533	9496	0.0258	0.111	1.23	1.00e+0	0.0838	0.0185	ENST00000266970,ENST00000523629,ENST00000356978,ENST00000351004,ENST00000241436,ENST00000370689,ENST00000452135,ENST00000263734,ENST00000263335,ENST00000369686,ENST00000264664,ENST00000370924,ENST00000263851,ENST00000323441,ENST00000366539,ENST00000433211,ENST00000366930,ENST00000442544,ENST00000240093,ENST00000378493,ENST00000544455,ENST00000374694,ENST00000349496,ENST00000295400,ENST00000299767…
KEGG_PATHWAY	PD-L1 expression and PD-1 checkpoint pathway in cancer	20	1271	90	9496	0.0273	0.116	1.66	1.00e+0	0.0874	0.0142	ENST00000375880,ENST00000275493,ENST00000351677,ENST00000370397,ENST00000590474,ENST00000373766,ENST00000263967,ENST00000355622,ENST00000512215,ENST00000262741,ENST00000324106,ENST00000260010,ENST00000256078,ENST00000374806,ENST00000323441,ENST00000366539,ENST00000540176,ENST00000215832,ENST00000360663,ENST00000307102
KEGG_PATHWAY	Calcium signaling pathway	46	1271	254	9496	0.0278	0.116	1.35	1.00e+0	0.0874	0.0187	ENST00000305988,ENST00000296402,ENST00000287907,ENST00000267843,ENST00000356978,ENST00000467011,ENST00000357525,ENST00000370589,ENST00000393158,ENST00000370689,ENST00000282356,ENST00000264664,ENST00000370924,ENST00000374806,ENST00000527651,ENST00000371719,ENST00000360772,ENST00000236877,ENST00000445907,ENST00000304883,ENST00000360966,ENST00000356387,ENST00000378493,ENST00000295400,ENST00000294016…
KEGG_PATHWAY	Estrogen signaling pathway	28	1271	139	9496	0.0278	0.116	1.51	1.00e+0	0.0874	0.0163	ENST00000440973,ENST00000356978,ENST00000398117,ENST00000375835,ENST00000351004,ENST00000432329,ENST00000370689,ENST00000262741,ENST00000536438,ENST00000366539,ENST00000529694,ENST00000215832,ENST00000609713,ENST00000378493,ENST00000295400,ENST00000299767,ENST00000294016,ENST00000381340,ENST00000275493,ENST00000374316,ENST00000263967,ENST00000426431,ENST00000394697,ENST00000286548,ENST00000395465…
KEGG_PATHWAY	Non-small cell lung cancer	17	1271	73	9496	0.0296	0.122	1.74	1.00e+0	0.0918	0.0144	ENST00000252506,ENST00000435030,ENST00000437042,ENST00000441549,ENST00000295400,ENST00000275493,ENST00000241436,ENST00000263967,ENST00000370986,ENST00000262741,ENST00000302418,ENST00000265734,ENST00000256078,ENST00000345506,ENST00000366539,ENST00000215832,ENST00000307102
KEGG_PATHWAY	Longevity regulating pathway - multiple species	15	1271	62	9496	0.0319	0.13	1.81	1.00e+0	0.0977	0.0148	ENST00000379561,ENST00000294016,ENST00000371244,ENST00000337514,ENST00000263967,ENST00000372129,ENST00000373218,ENST00000370689,ENST00000394697,ENST00000262741,ENST00000397128,ENST00000256078,ENST00000254101,ENST00000366539,ENST00000305123
KEGG_PATHWAY	Arrhythmogenic right ventricular cardiomyopathy	19	1271	86	9496	0.0337	0.136	1.65	1.00e+0	0.102	0.0175	ENST00000222573,ENST00000356860,ENST00000349496,ENST00000399655,ENST00000336278,ENST00000373960,ENST00000378677,ENST00000356921,ENST00000282561,ENST00000539935,ENST00000423994,ENST00000406785,ENST00000242729,ENST00000261023,ENST00000265165,ENST00000397033,ENST00000433211,ENST00000236877,ENST00000366578
[truncated: 36 more rows]
